# Supplementary material for: Ethoxy­carbonyl­methyl ursolate
Source: Acta Crystallogr Sect E Struct Rep Online. 2008 Nov 29;64(Pt 12):o2498. doi: 10.1107/S1600536808039706 (PMC2960021; doi:10.1107/S1600536808039706)
Supplement: Supplementary file 1 [file e-64-o2498-sup1.cif]

##############################################################################
###                                                                        ###
###        Electronic paper (Acta Crystallographica Section E)             ###
###                                                                        ###
##############################################################################
#                                                                            #
# This CIF contains the data in a paper accepted for publication in Acta     #
# Crystallographica Section E. It conforms to the requirements of Notes      #
# for Authors for Section E, and has been peer reviewed under the auspices   #
# of the IUCr Commission on Journals.                                        #
#                                                                            #
# Full details of the Crystallographic Information File format               #
# are given in the paper "The Crystallographic Information File (CIF):       #
# a New Standard Archive File for Crystallography" by S. R. Hall, F. H.      #
# Allen and I. D. Brown [Acta Cryst. (1991), A47, 655-685].                  #
#                                                                            #
# The current version of the core CIF dictionary is obtainable from          #
# ftp://ftp.iucr.org/pub/cif_core.dic. The current version number is 2.4.    #
#                                                                            #
# Software is freely available for graphical display of the structure(s) in  #
# this CIF.  For information consult the CIF home page http://www.iucr.org/  #
# cif/home.html                                                              #
#                                                                            #
# This file may be used for bona fide research purposes within the           #
# scientific community so long as proper attribution is given to the journal # 
# article from which it was obtained.                                        #
#                                                                            #
##############################################################################
                                             
data_global
_audit_creation_method     'SHELXL-97'
_journal_date_recd_electronic     2008-11-09
_journal_date_accepted     2008-11-25
_journal_name_full     'Acta Crystallographica, Section E'
_journal_year     2008
_journal_volume     64
_journal_issue     12
_journal_page_first     o2498
_journal_page_last     o2498
_journal_paper_category     QO
_journal_coeditor_code     RZ2269
_publ_contact_author_name     'Li Yin'
_publ_contact_author_address
;
Department of Chemistry
Sichuan University
Chengdu 610064
People's Republic of China
;
_publ_contact_author_email     chuandayouji217@163.com
_publ_contact_author_fax     86-28-85503392
_publ_contact_author_phone     86-28-85503392
_publ_section_title
;
Ethoxycarbonylmethyl ursolate
;
loop_
    _publ_author_name
    _publ_author_address
    'Yang, Wei'
;
College of Chemistry
Sichuan University
Chengdu 610064
People's Republic of China
;
    'Luo, Hua-ling'
;
College of Chemistry
Sichuan University
Chengdu 610064
People's Republic of China
;
    'Yang, Cong-ling'
;
College of Chemistry
Sichuan University
Chengdu 610064
People's Republic of China
;
    'Yin, Shu-fan'
;
College of Chemistry
Sichuan University
Chengdu 610064
People's Republic of China
;
    'Li, Ying'
;
College of Chemistry
Sichuan University
Chengdu 610064
People's Republic of China
;
_publ_section_synopsis     .
data_I
_chemical_name_systematic
;
Ethoxycarbonylmethyl ursolate
;
_chemical_name_common     Ethoxycarbonylmethylursolate
_chemical_formula_moiety     'C34 H54 O5'
_chemical_formula_sum     'C34 H54 O5'
_chemical_formula_iupac     'C34 H54 O5'
_chemical_formula_weight     542.77
_symmetry_cell_setting     Orthorhombic
_symmetry_space_group_name_H-M     'P 21 21 21'
_symmetry_space_group_name_Hall     'P 2ac 2ab'
loop_
    _symmetry_equiv_pos_as_xyz
    'x, y, z'
    'x+1/2, -y+1/2, -z'
    '-x, y+1/2, -z+1/2'
    '-x+1/2, -y, z+1/2'
_cell_length_a     11.624(3)
_cell_length_b     12.465(4)
_cell_length_c     21.478(3)
_cell_angle_alpha     90.00
_cell_angle_beta     90.00
_cell_angle_gamma     90.00
_cell_volume     3112.0(14)
_cell_formula_units_Z     4
_cell_measurement_reflns_used     14
_cell_measurement_theta_min     4.33
_cell_measurement_theta_max     5.61
_cell_measurement_temperature     292(2)
_exptl_crystal_description     block
_exptl_crystal_colour     colourless
_exptl_crystal_size_max     0.60
_exptl_crystal_size_mid     0.56
_exptl_crystal_size_min     0.44
_exptl_crystal_density_diffrn     1.158
_exptl_crystal_density_meas     ?
_exptl_crystal_density_method     'not measured'
_exptl_crystal_F_000     1192
_exptl_absorpt_coefficient_mu     0.075
_exptl_absorpt_correction_type     none
_exptl_absorpt_correction_T_min     ?
_exptl_absorpt_correction_T_max     ?
_exptl_special_details
;
;
_diffrn_ambient_temperature     292(2)
_diffrn_radiation_type     MoK\a
_diffrn_radiation_wavelength     0.71073
_diffrn_radiation_source     'fine-focus sealed tube'
_diffrn_radiation_monochromator     graphite
_diffrn_measurement_device_type     'Enraf--Nonius CAD-4'
_diffrn_measurement_method     \w/2\q
_diffrn_detector_area_resol_mean     ?
_diffrn_reflns_number     3435
_diffrn_reflns_av_R_equivalents     0.0092
_diffrn_reflns_av_sigmaI/netI     0.0505
_diffrn_reflns_theta_min     1.89
_diffrn_reflns_theta_max     25.24
_diffrn_reflns_theta_full     25.24
_diffrn_measured_fraction_theta_max     0.981
_diffrn_measured_fraction_theta_full     0.981
_diffrn_reflns_limit_h_min     -2
_diffrn_reflns_limit_h_max     13
_diffrn_reflns_limit_k_min     -6
_diffrn_reflns_limit_k_max     14
_diffrn_reflns_limit_l_min     -3
_diffrn_reflns_limit_l_max     25
_diffrn_standards_number     3
_diffrn_standards_interval_count     200
_diffrn_standards_interval_time     ?
_diffrn_standards_decay_%     0.846
_refine_special_details
;
Refinement of <i>F</i>^2^ against ALL reflections. The weighted <i>R</i>-factor
<i>wR</i> and goodness of fit <i>S</i> are based on <i>F</i>^2^, conventional
<i>R</i>-factors <i>R</i> are based on <i>F</i>, with <i>F</i> set to zero for
negative <i>F</i>^2^. The threshold expression of <i>F</i>^2^ >
2\s(<i>F</i>^2^) is used only for calculating <i>R</i>-factors(gt) <i>etc</i>.
and is not relevant to the choice of reflections for refinement.
<i>R</i>-factors based on <i>F</i>^2^ are statistically about twice as large
as those based on <i>F</i>, and <i>R</i>- factors based on ALL data will be
even larger.
;
_reflns_number_total     3116
_reflns_number_gt     1818
_reflns_threshold_expression     I>2\s(I)
_refine_ls_structure_factor_coef     Fsqd
_refine_ls_matrix_type     full
_refine_ls_R_factor_all     0.1083
_refine_ls_R_factor_gt     0.0468
_refine_ls_wR_factor_gt     0.1059
_refine_ls_wR_factor_ref     0.1250
_refine_ls_goodness_of_fit_ref     0.970
_refine_ls_restrained_S_all     0.970
_refine_ls_number_reflns     3116
_refine_ls_number_parameters     362
_refine_ls_number_restraints     0
_refine_ls_hydrogen_treatment     constr
_refine_ls_weighting_scheme     calc
_refine_ls_weighting_details
                 'calc w=1/[\s^2^(Fo^2^)+(0.0695P)^2^] where P=(Fo^2^+2Fc^2^)/3'
_atom_sites_solution_hydrogens     geom
_atom_sites_solution_primary     direct
_atom_sites_solution_secondary     difmap
_refine_ls_shift/su_max     0.000
_refine_ls_shift/su_mean     0.000
_refine_diff_density_max     0.189
_refine_diff_density_min     -0.169
_refine_ls_extinction_method     'SHELXL97 (Sheldrick, 2008)'
_refine_ls_extinction_coef     0.0090(12)
_refine_ls_extinction_expression
                                  'Fc^*^=kFc[1+0.001xFc^2^\l^3^/sin(2\q)]^-1/4^'
loop_
    _atom_type_symbol
    _atom_type_description
    _atom_type_scat_dispersion_real
    _atom_type_scat_dispersion_imag
    _atom_type_scat_source
    'C' 'C' 0.0033 0.0016
                         'International Tables Vol C Tables 4.2.6.8 and 6.1.1.4'
    'H' 'H' 0.0000 0.0000
                         'International Tables Vol C Tables 4.2.6.8 and 6.1.1.4'
    'O' 'O' 0.0106 0.0060
                         'International Tables Vol C Tables 4.2.6.8 and 6.1.1.4'
_computing_data_collection     'DIFRAC (Gabe & White, 1993)'
_computing_cell_refinement     'DIFRAC (Gabe & White, 1993)'
_computing_data_reduction     'NRCVAX (Gabe <i>et al.</i>,  1989)'
_computing_structure_solution     'SHELXS97 (Sheldrick, 2008)'
_computing_structure_refinement     'SHELXL97 (Sheldrick, 2008)'
_computing_molecular_graphics     'ORTEP-3 for Windows (Farrugia, 1997)'
_computing_publication_material     'SHELXL97 (Sheldrick, 2008)'
loop_
    _atom_site_type_symbol
    _atom_site_label
    _atom_site_fract_x
    _atom_site_fract_y
    _atom_site_fract_z
    _atom_site_U_iso_or_equiv
    _atom_site_adp_type
    _atom_site_calc_flag
    _atom_site_refinement_flags
    _atom_site_occupancy
    _atom_site_disorder_assembly
    _atom_site_disorder_group
    O O1 0.3112(2) -0.0655(2) 0.43876(11) 0.0676(8) Uani d . 1 . .
    H H1 0.2632 -0.1128 0.4442 0.101 Uiso calc R 1 . .
    O O2 0.5639(2) 0.28015(19) -0.04823(12) 0.0593(7) Uani d . 1 . .
    O O3 0.3922(2) 0.20169(19) -0.04048(12) 0.0554(7) Uani d . 1 . .
    O O4 0.4470(3) 0.4876(2) -0.14161(14) 0.0785(9) Uani d . 1 . .
    O O5 0.4757(3) 0.3145(2) -0.16352(13) 0.0855(10) Uani d . 1 . .
    C C1 0.3267(3) 0.0359(3) 0.24624(16) 0.0457(9) Uani d . 1 . .
    C C2 0.4278(3) 0.0554(3) 0.29194(16) 0.0465(9) Uani d . 1 . .
    H H2 0.4800 -0.0049 0.2841 0.056 Uiso calc R 1 . .
    C C3 0.4019(3) 0.0475(3) 0.36250(16) 0.0495(10) Uani d . 1 . .
    C C4 0.3383(3) -0.0584(3) 0.37360(17) 0.0516(10) Uani d . 1 . .
    H H4 0.3922 -0.1166 0.3641 0.062 Uiso calc R 1 . .
    C C5 0.2331(4) -0.0748(3) 0.33319(18) 0.0597(11) Uani d . 1 . .
    H H5A 0.1764 -0.0201 0.3425 0.072 Uiso calc R 1 . .
    H H5B 0.1993 -0.1443 0.3421 0.072 Uiso calc R 1 . .
    C C6 0.2661(3) -0.0687(3) 0.26447(16) 0.0527(10) Uani d . 1 . .
    H H6A 0.1970 -0.0764 0.2395 0.063 Uiso calc R 1 . .
    H H6B 0.3164 -0.1285 0.2547 0.063 Uiso calc R 1 . .
    C C7 0.3321(4) 0.1428(3) 0.38858(18) 0.0654(11) Uani d . 1 . .
    H H7A 0.2538 0.1374 0.3749 0.098 Uiso calc R 1 . .
    H H7B 0.3647 0.2089 0.3738 0.098 Uiso calc R 1 . .
    H H7C 0.3346 0.1414 0.4333 0.098 Uiso calc R 1 . .
    C C8 0.5167(4) 0.0419(3) 0.39817(19) 0.0649(12) Uani d . 1 . .
    H H8A 0.5018 0.0303 0.4416 0.097 Uiso calc R 1 . .
    H H8B 0.5578 0.1081 0.3929 0.097 Uiso calc R 1 . .
    H H8C 0.5622 -0.0163 0.3822 0.097 Uiso calc R 1 . .
    C C9 0.2352(4) 0.1256(3) 0.24777(19) 0.0648(12) Uani d . 1 . .
    H H9A 0.1847 0.1145 0.2825 0.097 Uiso calc R 1 . .
    H H9B 0.1915 0.1242 0.2099 0.097 Uiso calc R 1 . .
    H H9C 0.2726 0.1939 0.2519 0.097 Uiso calc R 1 . .
    C C10 0.4969(4) 0.1536(3) 0.27172(17) 0.0579(11) Uani d . 1 . .
    H H10A 0.5552 0.1693 0.3027 0.069 Uiso calc R 1 . .
    H H10B 0.4461 0.2152 0.2688 0.069 Uiso calc R 1 . .
    C C11 0.5544(3) 0.1341(3) 0.20874(16) 0.0537(10) Uani d . 1 . .
    H H11A 0.6105 0.0770 0.2132 0.064 Uiso calc R 1 . .
    H H11B 0.5955 0.1985 0.1966 0.064 Uiso calc R 1 . .
    C C12 0.4692(3) 0.1036(3) 0.15636(17) 0.0478(9) Uani d . 1 . .
    C C13 0.3811(3) 0.0197(3) 0.18028(16) 0.0472(9) Uani d . 1 . .
    H H13 0.4251 -0.0471 0.1837 0.057 Uiso calc R 1 . .
    C C14 0.4064(4) 0.2061(3) 0.13466(18) 0.0583(11) Uani d . 1 . .
    H H14A 0.3572 0.1892 0.1001 0.087 Uiso calc R 1 . .
    H H14B 0.4620 0.2588 0.1221 0.087 Uiso calc R 1 . .
    H H14C 0.3610 0.2341 0.1683 0.087 Uiso calc R 1 . .
    C C15 0.5377(3) 0.0506(3) 0.10000(17) 0.0472(9) Uani d . 1 . .
    C C16 0.4504(3) 0.0129(2) 0.05037(16) 0.0450(9) Uani d . 1 . .
    C C17 0.3432(3) -0.0089(3) 0.06576(17) 0.0521(10) Uani d . 1 . .
    H H17 0.2946 -0.0305 0.0337 0.063 Uiso calc R 1 . .
    C C18 0.2915(3) -0.0026(3) 0.12919(18) 0.0597(11) Uani d . 1 . .
    H H18A 0.2528 -0.0697 0.1383 0.072 Uiso calc R 1 . .
    H H18B 0.2342 0.0540 0.1297 0.072 Uiso calc R 1 . .
    C C19 0.6073(4) -0.0486(3) 0.12069(19) 0.0615(11) Uani d . 1 . .
    H H19A 0.5554 -0.1046 0.1332 0.092 Uiso calc R 1 . .
    H H19B 0.6559 -0.0297 0.1551 0.092 Uiso calc R 1 . .
    H H19C 0.6538 -0.0734 0.0867 0.092 Uiso calc R 1 . .
    C C20 0.6231(3) 0.1324(3) 0.07259(18) 0.0599(11) Uani d . 1 . .
    H H20A 0.5860 0.2021 0.0712 0.072 Uiso calc R 1 . .
    H H20B 0.6886 0.1381 0.1004 0.072 Uiso calc R 1 . .
    C C21 0.6667(3) 0.1052(3) 0.00753(17) 0.0597(11) Uani d . 1 . .
    H H21A 0.7111 0.0394 0.0091 0.072 Uiso calc R 1 . .
    H H21B 0.7168 0.1621 -0.0071 0.072 Uiso calc R 1 . .
    C C22 0.5655(3) 0.0913(3) -0.03835(17) 0.0495(10) Uani d . 1 . .
    C C23 0.4897(3) -0.0026(3) -0.01690(16) 0.0482(9) Uani d . 1 . .
    H H23 0.4199 0.0008 -0.0424 0.058 Uiso calc R 1 . .
    C C24 0.5438(4) -0.1142(3) -0.02978(18) 0.0640(12) Uani d . 1 . .
    H H24 0.6126 -0.1207 -0.0037 0.077 Uiso calc R 1 . .
    C C25 0.5818(4) -0.1250(3) -0.0978(2) 0.0719(13) Uani d . 1 . .
    H H25 0.5131 -0.1206 -0.1241 0.086 Uiso calc R 1 . .
    C C26 0.6616(4) -0.0351(4) -0.1159(2) 0.0772(14) Uani d . 1 . .
    H H26A 0.6821 -0.0427 -0.1595 0.093 Uiso calc R 1 . .
    H H26B 0.7317 -0.0403 -0.0916 0.093 Uiso calc R 1 . .
    C C27 0.6083(4) 0.0742(3) -0.10584(18) 0.0615(11) Uani d . 1 . .
    H H27A 0.5440 0.0829 -0.1342 0.074 Uiso calc R 1 . .
    H H27B 0.6647 0.1290 -0.1157 0.074 Uiso calc R 1 . .
    C C28 0.6415(5) -0.2339(4) -0.1107(2) 0.114(2) Uani d . 1 . .
    H H28A 0.6680 -0.2357 -0.1530 0.171 Uiso calc R 1 . .
    H H28B 0.5878 -0.2912 -0.1040 0.171 Uiso calc R 1 . .
    H H28C 0.7058 -0.2422 -0.0830 0.171 Uiso calc R 1 . .
    C C29 0.4606(4) -0.2040(3) -0.0109(2) 0.0799(14) Uani d . 1 . .
    H H29A 0.3923 -0.1998 -0.0359 0.120 Uiso calc R 1 . .
    H H29B 0.4406 -0.1962 0.0322 0.120 Uiso calc R 1 . .
    H H29C 0.4969 -0.2724 -0.0173 0.120 Uiso calc R 1 . .
    C C30 0.4959(4) 0.1934(3) -0.04108(16) 0.0479(9) Uani d . 1 . .
    C C31 0.5087(4) 0.3793(3) -0.06002(19) 0.0600(11) Uani d . 1 . .
    H H31A 0.5601 0.4377 -0.0491 0.072 Uiso calc R 1 . .
    H H31B 0.4404 0.3851 -0.0343 0.072 Uiso calc R 1 . .
    C C32 0.4757(4) 0.3882(4) -0.1274(2) 0.0605(11) Uani d . 1 . .
    C C33 0.4120(5) 0.5073(4) -0.2062(2) 0.0857(15) Uani d . 1 . .
    H H33A 0.4706 0.4813 -0.2346 0.103 Uiso calc R 1 . .
    H H33B 0.3407 0.4698 -0.2151 0.103 Uiso calc R 1 . .
    C C34 0.3961(6) 0.6224(4) -0.2142(2) 0.1113(19) Uani d . 1 . .
    H H34A 0.3488 0.6497 -0.1812 0.167 Uiso calc R 1 . .
    H H34B 0.3593 0.6359 -0.2535 0.167 Uiso calc R 1 . .
    H H34C 0.4696 0.6575 -0.2134 0.167 Uiso calc R 1 . .
loop_
    _atom_site_aniso_label
    _atom_site_aniso_U_11
    _atom_site_aniso_U_22
    _atom_site_aniso_U_33
    _atom_site_aniso_U_12
    _atom_site_aniso_U_13
    _atom_site_aniso_U_23
    O1 0.076(2) 0.083(2) 0.0439(16) -0.0207(18) 0.0043(15) 0.0021(13)
    O2 0.0541(16) 0.0551(16) 0.0687(18) -0.0096(14) 0.0000(15) 0.0092(13)
    O3 0.0504(17) 0.0527(15) 0.0631(18) -0.0007(14) 0.0040(15) 0.0057(13)
    O4 0.100(2) 0.0616(18) 0.074(2) 0.0112(19) -0.0051(18) 0.0084(15)
    O5 0.124(3) 0.073(2) 0.0590(18) 0.004(2) 0.009(2) 0.0028(16)
    C1 0.044(2) 0.043(2) 0.050(2) -0.0025(19) -0.0064(19) -0.0030(16)
    C2 0.049(2) 0.0384(19) 0.052(2) -0.0028(19) -0.002(2) -0.0017(16)
    C3 0.051(2) 0.054(2) 0.044(2) 0.000(2) 0.002(2) -0.0035(17)
    C4 0.053(2) 0.053(2) 0.049(2) -0.004(2) -0.001(2) 0.0001(18)
    C5 0.060(3) 0.061(3) 0.057(2) -0.019(2) 0.007(2) -0.004(2)
    C6 0.052(2) 0.057(2) 0.048(2) -0.015(2) -0.001(2) -0.0026(18)
    C7 0.073(3) 0.062(2) 0.062(3) -0.008(2) 0.008(2) -0.013(2)
    C8 0.064(3) 0.079(3) 0.051(2) -0.012(2) -0.008(2) 0.000(2)
    C9 0.066(3) 0.063(3) 0.065(3) 0.010(2) -0.012(2) -0.004(2)
    C10 0.064(3) 0.054(2) 0.056(2) -0.014(2) -0.003(2) -0.0048(19)
    C11 0.049(2) 0.058(2) 0.054(2) -0.015(2) 0.000(2) -0.0023(18)
    C12 0.048(2) 0.046(2) 0.049(2) -0.0072(19) -0.0035(19) 0.0031(17)
    C13 0.041(2) 0.046(2) 0.055(2) -0.0082(18) -0.0107(18) -0.0003(18)
    C14 0.065(3) 0.050(2) 0.060(2) -0.005(2) 0.002(2) 0.0080(19)
    C15 0.043(2) 0.045(2) 0.053(2) -0.0041(19) -0.0038(19) 0.0013(18)
    C16 0.050(2) 0.0393(19) 0.046(2) -0.0048(19) -0.0056(19) 0.0028(17)
    C17 0.051(3) 0.055(2) 0.050(2) -0.013(2) -0.010(2) 0.0068(18)
    C18 0.052(2) 0.073(3) 0.054(3) -0.016(2) -0.004(2) 0.004(2)
    C19 0.059(3) 0.067(3) 0.058(3) 0.006(2) -0.011(2) 0.003(2)
    C20 0.049(2) 0.078(3) 0.053(3) -0.010(2) -0.009(2) -0.002(2)
    C21 0.046(2) 0.069(3) 0.064(3) -0.005(2) -0.001(2) 0.003(2)
    C22 0.049(2) 0.053(2) 0.047(2) 0.000(2) -0.004(2) 0.0011(17)
    C23 0.045(2) 0.052(2) 0.048(2) 0.0040(19) -0.0065(19) 0.0016(17)
    C24 0.073(3) 0.058(2) 0.062(3) 0.020(2) -0.017(2) -0.0056(19)
    C25 0.067(3) 0.067(3) 0.081(3) 0.022(3) -0.015(3) -0.018(2)
    C26 0.064(3) 0.100(4) 0.068(3) 0.014(3) 0.008(3) -0.020(3)
    C27 0.051(2) 0.076(3) 0.057(3) 0.001(2) 0.006(2) -0.001(2)
    C28 0.129(5) 0.093(3) 0.121(5) 0.045(4) 0.004(4) -0.029(3)
    C29 0.103(4) 0.050(2) 0.087(3) 0.002(3) -0.017(3) 0.001(2)
    C30 0.049(3) 0.059(2) 0.035(2) -0.008(2) 0.003(2) 0.0008(18)
    C31 0.073(3) 0.047(2) 0.060(3) -0.008(2) 0.003(2) 0.0049(19)
    C32 0.062(3) 0.055(3) 0.064(3) -0.007(2) 0.010(2) 0.006(2)
    C33 0.090(4) 0.105(4) 0.063(3) 0.018(3) -0.001(3) 0.021(3)
    C34 0.142(5) 0.093(4) 0.100(4) 0.030(4) 0.009(4) 0.036(3)
_geom_special_details
;
All e.s.d.'s (except the e.s.d. in the dihedral angle between two l.s. planes)
are estimated using the full covariance matrix. The cell e.s.d.'s are taken
into account individually in the estimation of e.s.d.'s in distances, angles
and torsion angles; correlations between e.s.d.'s in cell parameters are only
used when they are defined by crystal symmetry. An approximate (isotropic)
treatment of cell e.s.d.'s is used for estimating e.s.d.'s involving l.s.
planes.
;
loop_
    _geom_bond_atom_site_label_1
    _geom_bond_atom_site_label_2
    _geom_bond_site_symmetry_2
    _geom_bond_distance
    _geom_bond_publ_flag
    O1 C4 . 1.437(4) ?
    O1 H1 . 0.8200 ?
    O2 C30 . 1.348(4) ?
    O2 C31 . 1.415(4) ?
    O3 C30 . 1.210(4) ?
    O4 C32 . 1.319(5) ?
    O4 C33 . 1.466(5) ?
    O5 C32 . 1.203(5) ?
    C1 C6 . 1.533(5) ?
    C1 C9 . 1.543(5) ?
    C1 C2 . 1.551(5) ?
    C1 C13 . 1.565(5) ?
    C2 C10 . 1.527(5) ?
    C2 C3 . 1.548(5) ?
    C2 H2 . 0.9800 ?
    C3 C4 . 1.531(5) ?
    C3 C8 . 1.540(5) ?
    C3 C7 . 1.544(5) ?
    C4 C5 . 1.513(5) ?
    C4 H4 . 0.9800 ?
    C5 C6 . 1.527(5) ?
    C5 H5A . 0.9700 ?
    C5 H5B . 0.9700 ?
    C6 H6A . 0.9700 ?
    C6 H6B . 0.9700 ?
    C7 H7A . 0.9600 ?
    C7 H7B . 0.9600 ?
    C7 H7C . 0.9600 ?
    C8 H8A . 0.9600 ?
    C8 H8B . 0.9600 ?
    C8 H8C . 0.9600 ?
    C9 H9A . 0.9600 ?
    C9 H9B . 0.9600 ?
    C9 H9C . 0.9600 ?
    C10 C11 . 1.528(5) ?
    C10 H10A . 0.9700 ?
    C10 H10B . 0.9700 ?
    C11 C12 . 1.546(5) ?
    C11 H11A . 0.9700 ?
    C11 H11B . 0.9700 ?
    C12 C14 . 1.544(5) ?
    C12 C13 . 1.551(5) ?
    C12 C15 . 1.592(5) ?
    C13 C18 . 1.538(5) ?
    C13 H13 . 0.9800 ?
    C14 H14A . 0.9600 ?
    C14 H14B . 0.9600 ?
    C14 H14C . 0.9600 ?
    C15 C20 . 1.541(5) ?
    C15 C19 . 1.543(5) ?
    C15 C16 . 1.545(5) ?
    C16 C17 . 1.317(5) ?
    C16 C23 . 1.528(5) ?
    C17 C18 . 1.491(5) ?
    C17 H17 . 0.9300 ?
    C18 H18A . 0.9700 ?
    C18 H18B . 0.9700 ?
    C19 H19A . 0.9600 ?
    C19 H19B . 0.9600 ?
    C19 H19C . 0.9600 ?
    C20 C21 . 1.525(5) ?
    C20 H20A . 0.9700 ?
    C20 H20B . 0.9700 ?
    C21 C22 . 1.544(5) ?
    C21 H21A . 0.9700 ?
    C21 H21B . 0.9700 ?
    C22 C30 . 1.510(5) ?
    C22 C23 . 1.535(5) ?
    C22 C27 . 1.547(5) ?
    C23 C24 . 1.552(5) ?
    C23 H23 . 0.9800 ?
    C24 C25 . 1.531(6) ?
    C24 C29 . 1.534(6) ?
    C24 H24 . 0.9800 ?
    C25 C26 . 1.506(6) ?
    C25 C28 . 1.550(5) ?
    C25 H25 . 0.9800 ?
    C26 C27 . 1.512(5) ?
    C26 H26A . 0.9700 ?
    C26 H26B . 0.9700 ?
    C27 H27A . 0.9700 ?
    C27 H27B . 0.9700 ?
    C28 H28A . 0.9600 ?
    C28 H28B . 0.9600 ?
    C28 H28C . 0.9600 ?
    C29 H29A . 0.9600 ?
    C29 H29B . 0.9600 ?
    C29 H29C . 0.9600 ?
    C31 C32 . 1.501(6) ?
    C31 H31A . 0.9700 ?
    C31 H31B . 0.9700 ?
    C33 C34 . 1.457(6) ?
    C33 H33A . 0.9700 ?
    C33 H33B . 0.9700 ?
    C34 H34A . 0.9600 ?
    C34 H34B . 0.9600 ?
    C34 H34C . 0.9600 ?
loop_
    _geom_angle_atom_site_label_1
    _geom_angle_atom_site_label_2
    _geom_angle_atom_site_label_3
    _geom_angle_site_symmetry_1
    _geom_angle_site_symmetry_3
    _geom_angle
    _geom_angle_publ_flag
    C4 O1 H1 . . 109.5 ?
    C30 O2 C31 . . 117.1(3) ?
    C32 O4 C33 . . 116.5(4) ?
    C6 C1 C9 . . 107.1(3) ?
    C6 C1 C2 . . 108.6(3) ?
    C9 C1 C2 . . 113.3(3) ?
    C6 C1 C13 . . 107.9(3) ?
    C9 C1 C13 . . 113.1(3) ?
    C2 C1 C13 . . 106.7(3) ?
    C10 C2 C3 . . 115.6(3) ?
    C10 C2 C1 . . 110.1(3) ?
    C3 C2 C1 . . 117.5(3) ?
    C10 C2 H2 . . 103.9 ?
    C3 C2 H2 . . 103.9 ?
    C1 C2 H2 . . 103.9 ?
    C4 C3 C8 . . 107.6(3) ?
    C4 C3 C7 . . 110.7(3) ?
    C8 C3 C7 . . 108.0(3) ?
    C4 C3 C2 . . 107.5(3) ?
    C8 C3 C2 . . 108.7(3) ?
    C7 C3 C2 . . 114.1(3) ?
    O1 C4 C5 . . 111.9(3) ?
    O1 C4 C3 . . 108.1(3) ?
    C5 C4 C3 . . 114.7(3) ?
    O1 C4 H4 . . 107.3 ?
    C5 C4 H4 . . 107.3 ?
    C3 C4 H4 . . 107.3 ?
    C4 C5 C6 . . 110.2(3) ?
    C4 C5 H5A . . 109.6 ?
    C6 C5 H5A . . 109.6 ?
    C4 C5 H5B . . 109.6 ?
    C6 C5 H5B . . 109.6 ?
    H5A C5 H5B . . 108.1 ?
    C5 C6 C1 . . 113.9(3) ?
    C5 C6 H6A . . 108.8 ?
    C1 C6 H6A . . 108.8 ?
    C5 C6 H6B . . 108.8 ?
    C1 C6 H6B . . 108.8 ?
    H6A C6 H6B . . 107.7 ?
    C3 C7 H7A . . 109.5 ?
    C3 C7 H7B . . 109.5 ?
    H7A C7 H7B . . 109.5 ?
    C3 C7 H7C . . 109.5 ?
    H7A C7 H7C . . 109.5 ?
    H7B C7 H7C . . 109.5 ?
    C3 C8 H8A . . 109.5 ?
    C3 C8 H8B . . 109.5 ?
    H8A C8 H8B . . 109.5 ?
    C3 C8 H8C . . 109.5 ?
    H8A C8 H8C . . 109.5 ?
    H8B C8 H8C . . 109.5 ?
    C1 C9 H9A . . 109.5 ?
    C1 C9 H9B . . 109.5 ?
    H9A C9 H9B . . 109.5 ?
    C1 C9 H9C . . 109.5 ?
    H9A C9 H9C . . 109.5 ?
    H9B C9 H9C . . 109.5 ?
    C2 C10 C11 . . 110.7(3) ?
    C2 C10 H10A . . 109.5 ?
    C11 C10 H10A . . 109.5 ?
    C2 C10 H10B . . 109.5 ?
    C11 C10 H10B . . 109.5 ?
    H10A C10 H10B . . 108.1 ?
    C10 C11 C12 . . 113.7(3) ?
    C10 C11 H11A . . 108.8 ?
    C12 C11 H11A . . 108.8 ?
    C10 C11 H11B . . 108.8 ?
    C12 C11 H11B . . 108.8 ?
    H11A C11 H11B . . 107.7 ?
    C14 C12 C11 . . 108.6(3) ?
    C14 C12 C13 . . 110.3(3) ?
    C11 C12 C13 . . 110.3(3) ?
    C14 C12 C15 . . 110.5(3) ?
    C11 C12 C15 . . 109.6(3) ?
    C13 C12 C15 . . 107.6(3) ?
    C18 C13 C12 . . 109.4(3) ?
    C18 C13 C1 . . 113.3(3) ?
    C12 C13 C1 . . 118.7(3) ?
    C18 C13 H13 . . 104.7 ?
    C12 C13 H13 . . 104.7 ?
    C1 C13 H13 . . 104.7 ?
    C12 C14 H14A . . 109.5 ?
    C12 C14 H14B . . 109.5 ?
    H14A C14 H14B . . 109.5 ?
    C12 C14 H14C . . 109.5 ?
    H14A C14 H14C . . 109.5 ?
    H14B C14 H14C . . 109.5 ?
    C20 C15 C19 . . 107.6(3) ?
    C20 C15 C16 . . 111.2(3) ?
    C19 C15 C16 . . 107.4(3) ?
    C20 C15 C12 . . 109.7(3) ?
    C19 C15 C12 . . 112.1(3) ?
    C16 C15 C12 . . 108.8(3) ?
    C17 C16 C23 . . 119.7(3) ?
    C17 C16 C15 . . 120.7(3) ?
    C23 C16 C15 . . 119.6(3) ?
    C16 C17 C18 . . 126.8(4) ?
    C16 C17 H17 . . 116.6 ?
    C18 C17 H17 . . 116.6 ?
    C17 C18 C13 . . 112.9(3) ?
    C17 C18 H18A . . 109.0 ?
    C13 C18 H18A . . 109.0 ?
    C17 C18 H18B . . 109.0 ?
    C13 C18 H18B . . 109.0 ?
    H18A C18 H18B . . 107.8 ?
    C15 C19 H19A . . 109.5 ?
    C15 C19 H19B . . 109.5 ?
    H19A C19 H19B . . 109.5 ?
    C15 C19 H19C . . 109.5 ?
    H19A C19 H19C . . 109.5 ?
    H19B C19 H19C . . 109.5 ?
    C21 C20 C15 . . 114.7(3) ?
    C21 C20 H20A . . 108.6 ?
    C15 C20 H20A . . 108.6 ?
    C21 C20 H20B . . 108.6 ?
    C15 C20 H20B . . 108.6 ?
    H20A C20 H20B . . 107.6 ?
    C20 C21 C22 . . 110.9(3) ?
    C20 C21 H21A . . 109.5 ?
    C22 C21 H21A . . 109.5 ?
    C20 C21 H21B . . 109.5 ?
    C22 C21 H21B . . 109.5 ?
    H21A C21 H21B . . 108.1 ?
    C30 C22 C23 . . 110.3(3) ?
    C30 C22 C21 . . 109.8(3) ?
    C23 C22 C21 . . 109.3(3) ?
    C30 C22 C27 . . 104.6(3) ?
    C23 C22 C27 . . 111.1(3) ?
    C21 C22 C27 . . 111.6(3) ?
    C16 C23 C22 . . 111.1(3) ?
    C16 C23 C24 . . 113.8(3) ?
    C22 C23 C24 . . 113.4(3) ?
    C16 C23 H23 . . 105.9 ?
    C22 C23 H23 . . 105.9 ?
    C24 C23 H23 . . 105.9 ?
    C25 C24 C29 . . 111.7(3) ?
    C25 C24 C23 . . 111.4(3) ?
    C29 C24 C23 . . 110.6(3) ?
    C25 C24 H24 . . 107.6 ?
    C29 C24 H24 . . 107.6 ?
    C23 C24 H24 . . 107.6 ?
    C26 C25 C24 . . 111.1(3) ?
    C26 C25 C28 . . 109.3(4) ?
    C24 C25 C28 . . 112.1(4) ?
    C26 C25 H25 . . 108.1 ?
    C24 C25 H25 . . 108.1 ?
    C28 C25 H25 . . 108.1 ?
    C25 C26 C27 . . 112.4(3) ?
    C25 C26 H26A . . 109.1 ?
    C27 C26 H26A . . 109.1 ?
    C25 C26 H26B . . 109.1 ?
    C27 C26 H26B . . 109.1 ?
    H26A C26 H26B . . 107.9 ?
    C26 C27 C22 . . 113.0(3) ?
    C26 C27 H27A . . 109.0 ?
    C22 C27 H27A . . 109.0 ?
    C26 C27 H27B . . 109.0 ?
    C22 C27 H27B . . 109.0 ?
    H27A C27 H27B . . 107.8 ?
    C25 C28 H28A . . 109.5 ?
    C25 C28 H28B . . 109.5 ?
    H28A C28 H28B . . 109.5 ?
    C25 C28 H28C . . 109.5 ?
    H28A C28 H28C . . 109.5 ?
    H28B C28 H28C . . 109.5 ?
    C24 C29 H29A . . 109.5 ?
    C24 C29 H29B . . 109.5 ?
    H29A C29 H29B . . 109.5 ?
    C24 C29 H29C . . 109.5 ?
    H29A C29 H29C . . 109.5 ?
    H29B C29 H29C . . 109.5 ?
    O3 C30 O2 . . 121.2(4) ?
    O3 C30 C22 . . 127.2(4) ?
    O2 C30 C22 . . 111.5(3) ?
    O2 C31 C32 . . 110.7(3) ?
    O2 C31 H31A . . 109.5 ?
    C32 C31 H31A . . 109.5 ?
    O2 C31 H31B . . 109.5 ?
    C32 C31 H31B . . 109.5 ?
    H31A C31 H31B . . 108.1 ?
    O5 C32 O4 . . 124.6(4) ?
    O5 C32 C31 . . 124.5(4) ?
    O4 C32 C31 . . 110.9(4) ?
    C34 C33 O4 . . 108.2(4) ?
    C34 C33 H33A . . 110.1 ?
    O4 C33 H33A . . 110.1 ?
    C34 C33 H33B . . 110.1 ?
    O4 C33 H33B . . 110.1 ?
    H33A C33 H33B . . 108.4 ?
    C33 C34 H34A . . 109.5 ?
    C33 C34 H34B . . 109.5 ?
    H34A C34 H34B . . 109.5 ?
    C33 C34 H34C . . 109.5 ?
    H34A C34 H34C . . 109.5 ?
    H34B C34 H34C . . 109.5 ?
loop_
    _geom_torsion_atom_site_label_1
    _geom_torsion_atom_site_label_2
    _geom_torsion_atom_site_label_3
    _geom_torsion_atom_site_label_4
    _geom_torsion_site_symmetry_1
    _geom_torsion_site_symmetry_2
    _geom_torsion_site_symmetry_3
    _geom_torsion_site_symmetry_4
    _geom_torsion
    _geom_torsion_publ_flag
    C6 C1 C2 C10 . . . . 174.9(3) ?
    C9 C1 C2 C10 . . . . -66.1(4) ?
    C13 C1 C2 C10 . . . . 58.9(3) ?
    C6 C1 C2 C3 . . . . -49.9(4) ?
    C9 C1 C2 C3 . . . . 69.0(4) ?
    C13 C1 C2 C3 . . . . -165.9(3) ?
    C10 C2 C3 C4 . . . . -177.0(3) ?
    C1 C2 C3 C4 . . . . 50.2(4) ?
    C10 C2 C3 C8 . . . . -60.8(4) ?
    C1 C2 C3 C8 . . . . 166.4(3) ?
    C10 C2 C3 C7 . . . . 59.8(4) ?
    C1 C2 C3 C7 . . . . -73.0(4) ?
    C8 C3 C4 O1 . . . . 64.5(4) ?
    C7 C3 C4 O1 . . . . -53.3(4) ?
    C2 C3 C4 O1 . . . . -178.6(3) ?
    C8 C3 C4 C5 . . . . -170.0(3) ?
    C7 C3 C4 C5 . . . . 72.2(4) ?
    C2 C3 C4 C5 . . . . -53.0(4) ?
    O1 C4 C5 C6 . . . . -179.0(3) ?
    C3 C4 C5 C6 . . . . 57.5(4) ?
    C4 C5 C6 C1 . . . . -56.1(4) ?
    C9 C1 C6 C5 . . . . -71.5(4) ?
    C2 C1 C6 C5 . . . . 51.2(4) ?
    C13 C1 C6 C5 . . . . 166.4(3) ?
    C3 C2 C10 C11 . . . . 159.2(3) ?
    C1 C2 C10 C11 . . . . -64.7(4) ?
    C2 C10 C11 C12 . . . . 56.7(4) ?
    C10 C11 C12 C14 . . . . 76.7(4) ?
    C10 C11 C12 C13 . . . . -44.3(4) ?
    C10 C11 C12 C15 . . . . -162.5(3) ?
    C14 C12 C13 C18 . . . . 55.5(4) ?
    C11 C12 C13 C18 . . . . 175.4(3) ?
    C15 C12 C13 C18 . . . . -65.1(4) ?
    C14 C12 C13 C1 . . . . -76.6(4) ?
    C11 C12 C13 C1 . . . . 43.4(4) ?
    C15 C12 C13 C1 . . . . 162.9(3) ?
    C6 C1 C13 C18 . . . . 62.5(4) ?
    C9 C1 C13 C18 . . . . -55.8(4) ?
    C2 C1 C13 C18 . . . . 179.1(3) ?
    C6 C1 C13 C12 . . . . -167.1(3) ?
    C9 C1 C13 C12 . . . . 74.6(4) ?
    C2 C1 C13 C12 . . . . -50.6(4) ?
    C14 C12 C15 C20 . . . . 57.2(4) ?
    C11 C12 C15 C20 . . . . -62.4(4) ?
    C13 C12 C15 C20 . . . . 177.6(3) ?
    C14 C12 C15 C19 . . . . 176.7(3) ?
    C11 C12 C15 C19 . . . . 57.1(4) ?
    C13 C12 C15 C19 . . . . -62.8(4) ?
    C14 C12 C15 C16 . . . . -64.7(3) ?
    C11 C12 C15 C16 . . . . 175.7(3) ?
    C13 C12 C15 C16 . . . . 55.8(3) ?
    C20 C15 C16 C17 . . . . -145.1(4) ?
    C19 C15 C16 C17 . . . . 97.4(4) ?
    C12 C15 C16 C17 . . . . -24.1(4) ?
    C20 C15 C16 C23 . . . . 36.8(4) ?
    C19 C15 C16 C23 . . . . -80.7(4) ?
    C12 C15 C16 C23 . . . . 157.7(3) ?
    C23 C16 C17 C18 . . . . 177.5(3) ?
    C15 C16 C17 C18 . . . . -0.7(6) ?
    C16 C17 C18 C13 . . . . -7.3(6) ?
    C12 C13 C18 C17 . . . . 40.4(4) ?
    C1 C13 C18 C17 . . . . 175.2(3) ?
    C19 C15 C20 C21 . . . . 75.6(4) ?
    C16 C15 C20 C21 . . . . -41.8(4) ?
    C12 C15 C20 C21 . . . . -162.2(3) ?
    C15 C20 C21 C22 . . . . 56.4(4) ?
    C20 C21 C22 C30 . . . . 59.1(4) ?
    C20 C21 C22 C23 . . . . -62.0(4) ?
    C20 C21 C22 C27 . . . . 174.6(3) ?
    C17 C16 C23 C22 . . . . 137.4(4) ?
    C15 C16 C23 C22 . . . . -44.5(4) ?
    C17 C16 C23 C24 . . . . -93.2(4) ?
    C15 C16 C23 C24 . . . . 85.0(4) ?
    C30 C22 C23 C16 . . . . -66.1(4) ?
    C21 C22 C23 C16 . . . . 54.8(4) ?
    C27 C22 C23 C16 . . . . 178.4(3) ?
    C30 C22 C23 C24 . . . . 164.3(3) ?
    C21 C22 C23 C24 . . . . -74.9(4) ?
    C27 C22 C23 C24 . . . . 48.8(4) ?
    C16 C23 C24 C25 . . . . -179.9(4) ?
    C22 C23 C24 C25 . . . . -51.7(4) ?
    C16 C23 C24 C29 . . . . 55.2(4) ?
    C22 C23 C24 C29 . . . . -176.5(3) ?
    C29 C24 C25 C26 . . . . 178.9(3) ?
    C23 C24 C25 C26 . . . . 54.6(5) ?
    C29 C24 C25 C28 . . . . -58.6(5) ?
    C23 C24 C25 C28 . . . . 177.2(4) ?
    C24 C25 C26 C27 . . . . -56.9(5) ?
    C28 C25 C26 C27 . . . . 178.9(4) ?
    C25 C26 C27 C22 . . . . 55.1(5) ?
    C30 C22 C27 C26 . . . . -169.3(3) ?
    C23 C22 C27 C26 . . . . -50.2(5) ?
    C21 C22 C27 C26 . . . . 72.1(4) ?
    C31 O2 C30 O3 . . . . -5.0(5) ?
    C31 O2 C30 C22 . . . . 171.6(3) ?
    C23 C22 C30 O3 . . . . -15.3(5) ?
    C21 C22 C30 O3 . . . . -135.9(4) ?
    C27 C22 C30 O3 . . . . 104.2(4) ?
    C23 C22 C30 O2 . . . . 168.3(3) ?
    C21 C22 C30 O2 . . . . 47.8(4) ?
    C27 C22 C30 O2 . . . . -72.1(4) ?
    C30 O2 C31 C32 . . . . -80.2(4) ?
    C33 O4 C32 O5 . . . . 0.6(7) ?
    C33 O4 C32 C31 . . . . -179.6(4) ?
    O2 C31 C32 O5 . . . . 13.2(6) ?
    O2 C31 C32 O4 . . . . -166.6(3) ?
    C32 O4 C33 C34 . . . . -173.9(4) ?
loop_
    _geom_hbond_atom_site_label_D
    _geom_hbond_atom_site_label_H
    _geom_hbond_atom_site_label_A
    _geom_hbond_site_symmetry_A
    _geom_hbond_distance_DH
    _geom_hbond_distance_HA
    _geom_hbond_distance_DA
    _geom_hbond_angle_DHA
    O1 H1 O3 4 0.82 2.14 2.944(4) 165.1
