# Supplementary material for: Ethoxy­carbonyl­methyl ursolate
Source: Acta Crystallogr Sect E Struct Rep Online. 2008 Nov 29;64(Pt 12):o2498. doi: 10.1107/S1600536808039706 (PMC2960021; doi:10.1107/S1600536808039706)
Supplement: Supplementary file 2 [file e-64-o2498-Isup2.hkl]

# 
# h,k,l, Fc-squared, Fo-squared, sigma(Fo-squared) and status flag 
# 
data_I
_shelx_title ' YW in p212121' 
_shelx_refln_list_code          4 
_shelx_F_calc_maximum      228.07 
_exptl_crystal_F_000      1192.00 
_reflns_d_resolution_high  0.8333 
 
loop_ 
 _symmetry_equiv_pos_as_xyz 
 'x, y, z' 
 'x+1/2, -y+1/2, -z' 
 '-x, y+1/2, -z+1/2' 
 '-x+1/2, -y, z+1/2' 
 
_cell_length_a    11.6237 
_cell_length_b    12.4655 
_cell_length_c    21.4778 
_cell_angle_alpha  90.000 
_cell_angle_beta   90.000 
_cell_angle_gamma  90.000 
 
_shelx_F_squared_multiplier     1.000 
 
loop_ 
 _refln_index_h 
 _refln_index_k 
 _refln_index_l 
 _refln_F_squared_calc 
 _refln_F_squared_meas 
 _refln_F_squared_sigma 
 _refln_observed_status 
   4   0   0       26.49       15.39      6.26 o 
   6   0   0       19.05       15.85      3.21 o 
   8   0   0       24.19        7.43      8.56 o 
  10   0   0        0.13       12.19      6.96 o 
  12   0   0       61.80       55.80     18.35 o 
   1   1   0     9396.72     8109.62     76.35 o 
   2   1   0      459.82      458.98      5.79 o 
   3   1   0    18925.07    18183.49    199.13 o 
   4   1   0       22.16       11.50      5.92 o 
   5   1   0      329.39      356.39      8.25 o 
   7   1   0        9.75        8.39      6.88 o 
   8   1   0        0.05        2.96      7.62 o 
   9   1   0       17.08        3.95     10.44 o 
  10   1   0       38.96       40.34      7.10 o 
  11   1   0        4.96       16.93     11.68 o 
  12   1   0      115.09      151.72     17.38 o 
  13   1   0       10.89        0.01     17.39 o 
   0   2   0    52015.42    58698.82    248.07 o 
   1   2   0     5402.39     5040.02     18.46 o 
   2   2   0     1448.28     1366.55      6.40 o 
   3   2   0      691.16      566.50      8.07 o 
   4   2   0       11.22       16.77      5.32 o 
   5   2   0     1728.25     1602.25     17.23 o 
   7   2   0       54.44       51.65      5.23 o 
   8   2   0      170.89      174.73     13.38 o 
   9   2   0       20.66       13.67     10.66 o 
  10   2   0       19.02        5.78     12.09 o 
  11   2   0       17.65       10.30     13.43 o 
  12   2   0        0.77        0.01     14.25 o 
  13   2   0       10.98        8.17     15.01 o 
   1   3   0     1055.66      975.88      9.47 o 
   2   3   0     2222.72     2017.07     14.49 o 
   3   3   0        4.24        7.88      4.58 o 
   4   3   0     2323.22     2274.94     19.98 o 
   5   3   0      162.80      168.10      6.36 o 
   6   3   0      201.13      207.99      7.63 o 
   7   3   0      172.22      188.05     11.68 o 
   8   3   0        1.50        6.06      8.38 o 
   9   3   0        0.88       10.79      9.13 o 
  10   3   0       36.26       30.64      6.74 o 
  11   3   0        3.16        0.00     12.98 o 
  12   3   0        2.55        0.01     14.41 o 
  13   3   0       23.65       17.95     16.15 o 
   0   4   0       84.11       92.24      2.70 o 
   1   4   0      450.95      420.09      7.27 o 
   2   4   0       67.03       66.50      4.00 o 
   3   4   0     4071.30     3948.98     25.17 o 
   4   4   0     1160.35     1078.36     14.51 o 
   5   4   0       69.14       74.86      5.02 o 
   6   4   0       22.40       21.61      4.44 o 
   7   4   0      254.80      233.29     13.27 o 
   8   4   0       62.10       90.12     12.53 o 
   9   4   0      196.28      185.43     15.59 o 
  10   4   0       21.64       12.30     12.45 o 
  11   4   0       66.57       88.49     14.75 o 
  12   4   0        3.52       11.73     13.46 o 
  13   4   0        6.37       15.25     13.92 o 
   1   5   0     1768.28     1748.54     16.68 o 
   2   5   0     1183.74     1200.23     14.34 o 
   3   5   0     8577.13     8678.24     40.86 o 
   4   5   0        4.01        1.18      7.33 o 
   5   5   0        1.74        4.90      7.93 o 
   6   5   0      808.31      806.73     18.72 o 
   8   5   0      206.01      206.49     16.20 o 
   9   5   0       36.28       43.63     12.17 o 
  10   5   0        0.46        0.00     12.68 o 
  11   5   0       16.87       11.69     14.16 o 
  12   5   0        3.28        0.01     16.23 o 
  13   5   0        2.53        0.01     16.07 o 
   0   6   0      139.59      129.59      3.86 o 
   1   6   0      223.66      246.43      7.65 o 
   2   6   0     1281.09     1152.92     15.68 o 
   3   6   0     1189.26     1164.56     16.72 o 
   4   6   0      156.17      166.21      7.13 o 
   5   6   0      154.70      159.73     11.34 o 
   6   6   0      422.70      425.17     16.73 o 
   8   6   0       27.03       19.68      7.44 o 
   9   6   0      530.17      600.43     22.49 o 
  10   6   0       41.58       28.09     13.86 o 
  11   6   0       60.45       85.53     13.69 o 
  12   6   0        2.13        0.01     15.41 o 
   1   7   0      651.06      676.99     12.82 o 
   2   7   0     1723.30     1730.07     20.74 o 
   3   7   0      975.74     1037.16     16.80 o 
   4   7   0        4.31        5.61      7.65 o 
   5   7   0      656.99      733.10     15.49 o 
   6   7   0      258.48      263.18     14.66 o 
   7   7   0       71.70       62.13     12.21 o 
   8   7   0      190.35      185.29     16.38 o 
   9   7   0       72.02       88.48     14.57 o 
  10   7   0       90.92       81.24     15.58 o 
  11   7   0       25.92        0.01     16.05 o 
  12   7   0        5.11       12.28     16.13 o 
   0   8   0      133.90      137.72      6.12 o 
   1   8   0      356.47      362.54     13.53 o 
   2   8   0      196.17      175.73      7.89 o 
   3   8   0      189.59      181.19      8.43 o 
   4   8   0       15.04       14.35      9.32 o 
   5   8   0      156.15      162.06     12.77 o 
   6   8   0       75.29       88.27      7.46 o 
   7   8   0        1.98        2.74     10.04 o 
   8   8   0        6.69        9.70     12.14 o 
   9   8   0       19.43       21.98      7.13 o 
  10   8   0       45.09       33.15     17.60 o 
  11   8   0        5.94       19.55      8.74 o 
   1   9   0       80.03       87.30     12.63 o 
   2   9   0      208.84      209.68     13.47 o 
   3   9   0       16.37       19.39      9.86 o 
   4   9   0       47.29       44.13     11.21 o 
   5   9   0       56.10       40.55     12.67 o 
   6   9   0        0.01        0.00     12.58 o 
   7   9   0        0.05        0.00     12.88 o 
   8   9   0       10.86        0.01     13.66 o 
   9   9   0       65.03       72.47     14.89 o 
  10   9   0       72.28      102.57     19.23 o 
  11   9   0       88.50       99.66     21.27 o 
   0  10   0      345.91      351.77     10.95 o 
   1  10   0       77.59       94.07     12.56 o 
   2  10   0      543.14      587.48     20.89 o 
   3  10   0      229.65      231.12     17.33 o 
   4  10   0       57.83       35.26     14.69 o 
   5  10   0        8.91        8.91     11.56 o 
   6  10   0        1.39        7.43     10.75 o 
   7  10   0       12.97       20.59     11.17 o 
   8  10   0        0.42        0.01     13.08 o 
   9  10   0        4.99        0.01     16.46 o 
  10  10   0        0.49        0.01     16.51 o 
   1  11   0        8.72        2.81     12.48 o 
   2  11   0      189.19      219.16     16.46 o 
   3  11   0        1.77        0.00     12.01 o 
   4  11   0       47.93       49.30     13.45 o 
   5  11   0        0.00        0.01     12.18 o 
   6  11   0        0.29        0.01     13.69 o 
   7  11   0        2.38        8.27     13.59 o 
   8  11   0        1.97       11.86     14.09 o 
   9  11   0       78.28      158.03     19.47 o 
   0  12   0      486.71      509.16     25.79 o 
   1  12   0        8.49        0.00     13.51 o 
   2  12   0      107.04       90.15     16.37 o 
   3  12   0       98.85       87.76     16.44 o 
   4  12   0       43.20       48.61     14.82 o 
   5  12   0       13.76       20.92     13.04 o 
   6  12   0        9.62        0.01     14.56 o 
   7  12   0        0.04        0.01     14.62 o 
   8  12   0        1.64        0.01     17.11 o 
   1  13   0       19.87       19.83     14.07 o 
   2  13   0        4.84        8.64     12.31 o 
   3  13   0        5.58        6.00     13.77 o 
   4  13   0       22.60       16.91     15.22 o 
   5  13   0       15.04       15.38      7.96 o 
   6  13   0       71.12       57.30     19.51 o 
   0  14   0       50.74       62.28     18.94 o 
   1  14   0        0.16       18.95     13.02 o 
   2  14   0        7.35       26.50     13.88 o 
   3  14   0        8.46       15.89     14.94 o 
   4  14   0        0.34        0.01     15.09 o 
   1   0   1     2117.91     1987.17      8.39 o 
   2   0   1    11033.25     9189.02    150.29 o 
   5   0   1       24.08       19.30      3.21 o 
   6   0   1      151.90      144.78      8.71 o 
   7   0   1       16.29       17.82      6.72 o 
   8   0   1        1.66        0.00      8.05 o 
   9   0   1       32.47       31.39      6.25 o 
  10   0   1      560.55      534.55     20.99 o 
  11   0   1        3.56        8.10     13.18 o 
  12   0   1       44.66       56.25     15.57 o 
  13   0   1       17.17       22.07     15.02 o 
   0   1   1    11819.92    13216.55     64.93 o 
   1   1   1     9481.14     9359.51     83.86 o 
   2   1   1    25927.89    22789.24    173.21 o 
   3   1   1     1223.37     1129.65     11.98 o 
   4   1   1      115.18      104.92      6.68 o 
   5   1   1      406.81      320.88      7.59 o 
   7   1   1      110.29      121.51      6.78 o 
   8   1   1       34.41       31.02      9.06 o 
   9   1   1       51.00       41.66     11.30 o 
  10   1   1      148.71      152.41     15.41 o 
  11   1   1       69.62       84.12     13.94 o 
  12   1   1        8.42        6.87     13.96 o 
  13   1   1       12.15        0.01     17.08 o 
   0   2   1    17078.44    16255.24    116.36 o 
   1   2   1     3339.16     3102.52     14.18 o 
   2   2   1    10960.85    10321.61    121.31 o 
   3   2   1      598.07      566.26      8.01 o 
   4   2   1     1591.09     1455.00     16.21 o 
   5   2   1      277.54      278.43      9.46 o 
   7   2   1       68.03       73.35      8.56 o 
   8   2   1      143.26      126.82     12.14 o 
   9   2   1        9.84       20.60      5.40 o 
  10   2   1       21.31       21.75      7.47 o 
  11   2   1        7.75        7.91     12.32 o 
  12   2   1       70.92       66.45     16.08 o 
  13   2   1        9.63        6.46     16.76 o 
   0   3   1     2404.31     2063.25      9.22 o 
   1   3   1      250.29      220.11      4.70 o 
   2   3   1     3647.78     3285.42     18.70 o 
   3   3   1     1367.53     1315.05     13.21 o 
   4   3   1      430.11      415.65      8.51 o 
   5   3   1     1506.55     1518.10     17.11 o 
   6   3   1      737.53      734.99     13.08 o 
   7   3   1      232.30      232.25      9.25 o 
   8   3   1       88.98       61.73     11.33 o 
   9   3   1       79.19       57.65     12.33 o 
  10   3   1      109.78      106.44     15.18 o 
  11   3   1       40.17       22.53     14.45 o 
  12   3   1       41.06       44.13     15.07 o 
  13   3   1        5.83        0.01     16.41 o 
   0   4   1     1865.15     1716.42      9.14 o 
   1   4   1      227.90      217.24      5.36 o 
   2   4   1     7246.56     7152.02     31.42 o 
   3   4   1     2515.69     2539.73     19.73 o 
   4   4   1      349.36      436.59      9.77 o 
   5   4   1      107.33      104.80      5.95 o 
   6   4   1      160.13      154.22      6.97 o 
   7   4   1      341.36      343.95     13.94 o 
   8   4   1      115.48      121.47     12.41 o 
   9   4   1      183.40      184.33     16.69 o 
  10   4   1        1.18        4.54     10.58 o 
  11   4   1        2.22        0.00     14.44 o 
  12   4   1        3.49       17.41     12.63 o 
  13   4   1        0.54        0.01     16.56 o 
   0   5   1      146.05      150.84      3.93 o 
   1   5   1      941.24      802.91     11.40 o 
   2   5   1      675.37      657.11     10.82 o 
   3   5   1     3496.15     3605.54     26.55 o 
   4   5   1       80.30       83.64      6.05 o 
   5   5   1      468.07      476.50     11.45 o 
   6   5   1      151.71      143.79     12.25 o 
   8   5   1      410.59      433.37     17.73 o 
   9   5   1      452.75      464.98     21.32 o 
  10   5   1       47.13       55.22     13.82 o 
  11   5   1       60.91       27.56     17.35 o 
  12   5   1       10.27       11.72     14.49 o 
  13   5   1        3.98        0.01     15.35 o 
   0   6   1       38.79       37.14      3.47 o 
   1   6   1     1702.92     1679.86     17.97 o 
   2   6   1     4729.10     4889.72     58.57 o 
   3   6   1      255.18      261.96      8.89 o 
   4   6   1      915.07      974.84     16.19 o 
   5   6   1      776.26      759.26     14.96 o 
   6   6   1      122.46      126.52     11.04 o 
   8   6   1       93.56       94.09     13.72 o 
   9   6   1       33.35       35.67     13.94 o 
  10   6   1       20.36       25.29     12.84 o 
  11   6   1        6.72        3.95     13.55 o 
  12   6   1        1.42        0.01     15.50 o 
   0   7   1       58.56       61.04      3.68 o 
   1   7   1       17.76        2.03      7.86 o 
   2   7   1       17.80       10.11      7.87 o 
   3   7   1      196.06      197.51      8.00 o 
   4   7   1       12.23        5.85      8.63 o 
   5   7   1      253.54      245.91     13.07 o 
   6   7   1       73.81       63.38      7.07 o 
   7   7   1      130.82      127.33     12.95 o 
   8   7   1        2.00        7.46     10.46 o 
   9   7   1      134.40      116.69     16.59 o 
  10   7   1        3.49        0.01     13.36 o 
  11   7   1        4.88        1.66     14.75 o 
  12   7   1       24.21       26.53     12.13 o 
   0   8   1      796.28      716.83     10.21 o 
   1   8   1      358.77      353.98     13.70 o 
   2   8   1       39.89       33.15      5.75 o 
   3   8   1       74.74       61.69      9.81 o 
   4   8   1       29.32       26.53      6.42 o 
   5   8   1       70.46       77.42     10.83 o 
   6   8   1      112.48      140.87      8.83 o 
   7   8   1       65.26       47.87     14.39 o 
   8   8   1       17.02        0.00     13.96 o 
   9   8   1        0.57        0.00     14.40 o 
  10   8   1        1.23       22.39     12.93 o 
  11   8   1       21.55       18.26      9.55 o 
   0   9   1     1006.74     1010.24     14.55 o 
   1   9   1      517.49      563.61     18.71 o 
   2   9   1       17.92       17.00     10.18 o 
   3   9   1      367.04      378.33     12.52 o 
   4   9   1      138.96      139.80     12.15 o 
   5   9   1       45.28       31.69     12.19 o 
   6   9   1       14.14       12.94     11.24 o 
   7   9   1       45.87       31.54     13.01 o 
   8   9   1       14.50       13.35      7.17 o 
   9   9   1       11.58        3.53     15.38 o 
  10   9   1       75.96       63.92     21.13 o 
  11   9   1        7.00        0.01     18.41 o 
   0  10   1     1249.11     1307.61     18.27 o 
   1  10   1      592.40      590.38     21.23 o 
   2  10   1      787.25      830.08     24.17 o 
   3  10   1      321.53      321.78     12.13 o 
   4  10   1       66.66       68.74      8.56 o 
   5  10   1      140.04      123.12     15.22 o 
   6  10   1       24.37       32.84      8.67 o 
   7  10   1        2.16        0.01     13.57 o 
   8  10   1        9.17        0.01     13.95 o 
   9  10   1        4.93        0.01     15.25 o 
  10  10   1       55.65       14.56     21.16 o 
   0  11   1       92.23       80.30     14.52 o 
   1  11   1      289.76      282.98     18.63 o 
   2  11   1      138.63      147.82     15.20 o 
   3  11   1       64.67       70.23     12.74 o 
   4  11   1      102.38       84.22     15.97 o 
   5  11   1       36.35       39.44     14.27 o 
   6  11   1       80.22       57.55     15.90 o 
   7  11   1        9.58       14.19     14.03 o 
   8  11   1       15.81       13.14     16.26 o 
   9  11   1       13.43       15.86     16.50 o 
   0  12   1       51.10       50.52     14.64 o 
   1  12   1       46.32       53.54     13.56 o 
   2  12   1       38.52       30.44     14.88 o 
   3  12   1       21.23       27.12     13.65 o 
   4  12   1        6.05       17.22     13.22 o 
   5  12   1       56.83       53.14     16.80 o 
   6  12   1       28.73       21.55     15.87 o 
   7  12   1       17.29        2.15     15.80 o 
   8  12   1       19.19       27.53     15.29 o 
   0  13   1        1.22        0.01     12.33 o 
   1  13   1        5.21        0.01     13.82 o 
   2  13   1       21.86       17.31     13.18 o 
   3  13   1       10.07        0.01     15.27 o 
   4  13   1       10.08       20.65     13.51 o 
   5  13   1       18.78       19.17     14.67 o 
   6  13   1        3.34        0.01     16.10 o 
   0  14   1        7.69       19.35     14.03 o 
   1  14   1        6.87        0.01     15.84 o 
   2  14   1        8.25       15.23     13.30 o 
   3  14   1        0.40        0.01     16.15 o 
   1   0   2      937.02      981.88      6.89 o 
   2   0   2     8921.39     8531.94    100.41 o 
   3   0   2       42.97       50.36      4.87 o 
   4   0   2      161.09      120.94      9.92 o 
   5   0   2       13.97       11.33      3.41 o 
   6   0   2     1024.94      962.92     14.92 o 
   7   0   2        3.00       12.92      6.08 o 
   8   0   2       67.56       66.70      9.72 o 
   9   0   2        8.67        6.85      9.99 o 
  10   0   2        3.48        0.00     11.48 o 
  11   0   2        6.78        0.00     12.39 o 
  12   0   2        1.33       19.08     13.00 o 
  13   0   2       23.38        8.94     17.10 o 
   0   1   2      394.26      407.20      3.16 o 
   1   1   2     3786.46     3646.55     13.65 o 
   2   1   2     5685.99     5370.83     79.38 o 
   3   1   2     4536.15     4115.33     21.61 o 
   4   1   2      329.81      286.28      8.98 o 
   5   1   2      538.79      477.12      9.34 o 
   7   1   2      148.21      134.76      6.93 o 
   8   1   2      177.56      167.51      8.88 o 
   9   1   2       55.11       65.83      7.83 o 
  10   1   2       83.08       54.29     14.40 o 
  11   1   2       48.77       48.05     15.58 o 
  12   1   2      281.25      302.93     22.06 o 
  13   1   2        9.82        7.70     15.28 o 
   0   2   2     3398.72     3041.55     10.77 o 
   1   2   2     4936.88     4372.98     17.62 o 
   2   2   2      450.33      400.04      6.11 o 
   3   2   2     3624.30     3535.94     19.81 o 
   4   2   2     1082.49     1180.32     14.41 o 
   5   2   2      302.12      304.18      7.77 o 
   7   2   2       77.14       73.03      5.99 o 
   8   2   2       81.93       89.88      8.90 o 
   9   2   2      173.98      176.94     13.40 o 
  10   2   2       46.67       42.29     12.06 o 
  11   2   2       49.91       53.91     14.06 o 
  12   2   2       43.61       52.75     15.25 o 
  13   2   2        6.37       17.28     14.07 o 
   0   3   2      269.16      262.40      4.28 o 
   1   3   2      408.81      366.55      6.18 o 
   2   3   2     1544.38     1410.71     12.43 o 
   3   3   2      951.42      933.76     11.04 o 
   4   3   2     1390.69     1303.77     14.65 o 
   5   3   2      341.64      413.41      9.29 o 
   6   3   2      208.49      201.97     11.21 o 
   7   3   2       27.01       26.17      4.93 o 
   8   3   2       61.34       62.66      9.72 o 
   9   3   2      285.67      315.59     15.34 o 
  10   3   2       23.64       43.10     12.73 o 
  11   3   2       42.66       45.63     14.67 o 
  12   3   2       76.47       86.25     15.21 o 
  13   3   2        7.62        8.79     14.78 o 
   0   4   2     1018.26      978.37      7.43 o 
   1   4   2     3726.61     3568.17      9.82 o 
   2   4   2     1694.57     1582.40     14.66 o 
   3   4   2     1627.27     1614.07     16.22 o 
   4   4   2     1512.56     1562.22     17.29 o 
   5   4   2      908.29      970.13     14.57 o 
   6   4   2       58.11       61.06      5.25 o 
   7   4   2      113.45       98.35     11.29 o 
   8   4   2       64.68       63.45     12.28 o 
   9   4   2      114.25      115.05     13.24 o 
  10   4   2        8.08        0.00     12.61 o 
  11   4   2       78.73       79.52     14.45 o 
  12   4   2       19.37        1.63     15.76 o 
  13   4   2       10.23        1.80     15.24 o 
   0   5   2     3925.71     3464.40     15.49 o 
   1   5   2     3160.27     3020.72     21.78 o 
   2   5   2     2693.69     2876.05     21.84 o 
   3   5   2     2556.62     2608.36     22.40 o 
   4   5   2      396.20      403.15      9.76 o 
   5   5   2     3234.32     3364.98     32.80 o 
   6   5   2     1127.43     1089.24     17.55 o 
   8   5   2      254.59      278.40     16.38 o 
   9   5   2      169.50      178.00     15.55 o 
  10   5   2       76.87       76.93     14.39 o 
  11   5   2       14.26        0.01     14.68 o 
  12   5   2        1.69        0.84     14.57 o 
  13   5   2        0.43        8.36     13.60 o 
   0   6   2      178.19      181.45      4.55 o 
   1   6   2      360.29      371.00      8.87 o 
   2   6   2      517.83      468.71     10.84 o 
   3   6   2     3195.59     3311.49     27.06 o 
   4   6   2      152.57      158.14      7.01 o 
   5   6   2      119.51      124.53      7.50 o 
   6   6   2       87.08       78.97      6.80 o 
   7   6   2      108.34      100.78     13.06 o 
   8   6   2      127.07      106.87     15.15 o 
   9   6   2      142.15      187.07     15.76 o 
  10   6   2        0.65        2.15     13.17 o 
  11   6   2        3.01        0.01     12.97 o 
  12   6   2        2.38        0.01     15.38 o 
   0   7   2     2137.83     2110.65     15.83 o 
   1   7   2      611.69      591.15     12.18 o 
   2   7   2      312.35      297.40      8.85 o 
   3   7   2       40.30       40.67      5.13 o 
   4   7   2       52.85       46.44      5.40 o 
   5   7   2      200.96      186.23     13.44 o 
   6   7   2       79.39       84.01     11.07 o 
   7   7   2       24.16        1.41     12.18 o 
   8   7   2       18.24       22.49     11.14 o 
   9   7   2       57.24       51.22     13.96 o 
  10   7   2        6.25        1.13     13.91 o 
  11   7   2       43.82       31.65     16.38 o 
  12   7   2        7.87        3.66     15.68 o 
   0   8   2       12.80       12.03      3.98 o 
   1   8   2      535.92      546.47     12.71 o 
   2   8   2       67.00       64.50      5.94 o 
   3   8   2      246.64      245.49      9.97 o 
   4   8   2       47.76       48.90      6.12 o 
   5   8   2       15.93       12.29      9.77 o 
   6   8   2       54.43       46.25     11.81 o 
   7   8   2       51.34       48.90      8.62 o 
   8   8   2       13.00       28.68      6.80 o 
   9   8   2       14.40        0.01     13.10 o 
  10   8   2       29.60       56.60     14.70 o 
  11   8   2       23.40       14.94     17.55 o 
   0   9   2     1603.93     1617.30     17.76 o 
   1   9   2      134.66      126.69     13.33 o 
   2   9   2       26.95       26.53      6.19 o 
   3   9   2      229.93      205.15     13.95 o 
   4   9   2      180.07      183.84     13.57 o 
   5   9   2      198.24      218.49     10.27 o 
   6   9   2      235.44      250.10     18.43 o 
   7   9   2        5.48        2.80      6.84 o 
   8   9   2       19.49        7.27     13.60 o 
   9   9   2        7.58       13.39     13.49 o 
  10   9   2       19.71        2.57     17.08 o 
  11   9   2       26.36       28.40     18.22 o 
   0  10   2     1028.38     1060.10     17.04 o 
   1  10   2      553.85      566.21     21.83 o 
   2  10   2      461.04      510.06     20.19 o 
   3  10   2      112.45      109.97      9.45 o 
   4  10   2       45.05       30.92     14.16 o 
   5  10   2        3.47        0.00     12.38 o 
   6  10   2       17.63       20.83      7.40 o 
   7  10   2        7.09        0.01     12.86 o 
   8  10   2        6.66        0.01     14.51 o 
   9  10   2       22.78       35.11     14.43 o 
  10  10   2       36.20       68.04     18.37 o 
   0  11   2      146.38      132.99     16.63 o 
   1  11   2       23.76       10.06     13.78 o 
   2  11   2        4.93        8.92     11.44 o 
   3  11   2       16.46       24.50     12.84 o 
   4  11   2       29.94       43.49     12.24 o 
   5  11   2      110.75      122.40     15.92 o 
   6  11   2       53.20       69.47      9.54 o 
   7  11   2       35.40       51.85     13.43 o 
   8  11   2       51.82       87.14     11.04 o 
   9  11   2       13.14        0.01     17.47 o 
   0  12   2        3.77        0.00     13.39 o 
   1  12   2       93.32       89.65     15.94 o 
   2  12   2      101.48      110.61     15.38 o 
   3  12   2       54.76       43.95     15.16 o 
   4  12   2      193.49      212.53     16.59 o 
   5  12   2        9.77        5.45     15.00 o 
   6  12   2       79.71       67.43      9.95 o 
   7  12   2       20.43        8.19     15.94 o 
   8  12   2       38.08       55.72     16.74 o 
   0  13   2       15.28       12.46     14.95 o 
   1  13   2       11.63       18.12      8.04 o 
   2  13   2        5.68       17.37     11.94 o 
   3  13   2        5.60        0.01     15.33 o 
   4  13   2       22.09       29.44     14.25 o 
   5  13   2        6.94       16.72      8.64 o 
   6  13   2       17.99       27.66     16.04 o 
   0  14   2        8.71        0.01     15.49 o 
   1  14   2        8.31       24.23     14.39 o 
   2  14   2       23.11       10.92     16.88 o 
   3  14   2       14.93       10.20     15.88 o 
   1   0   3     4262.10     4592.15     65.74 o 
   2   0   3      161.70      168.04      5.05 o 
   3   0   3     9773.32     9299.41    138.55 o 
   4   0   3      299.21      283.08      9.31 o 
   5   0   3      115.02      118.95      5.41 o 
   6   0   3     1934.06     1951.04     20.05 o 
   7   0   3       30.25       26.58      4.27 o 
   8   0   3        6.94       10.84      8.14 o 
   9   0   3        0.84       13.86      9.32 o 
  10   0   3       33.21        6.05     12.80 o 
  11   0   3       31.50       30.73      7.21 o 
  12   0   3        3.53        0.38     14.89 o 
  13   0   3       59.61       67.29     16.97 o 
   0   1   3       61.04       62.21      1.79 o 
   1   1   3    11957.70    13324.61    120.19 o 
   2   1   3     2472.94     2493.79      8.30 o 
   3   1   3     2922.09     2826.37     18.07 o 
   4   1   3     2953.50     2955.22     21.91 o 
   5   1   3      259.47      248.80      7.03 o 
   7   1   3       45.08       26.12      8.33 o 
   8   1   3       18.53       12.11      9.86 o 
   9   1   3      204.35      208.80      9.87 o 
  10   1   3      190.67      219.20     14.63 o 
  11   1   3       76.85       76.23      8.91 o 
  12   1   3       82.41       74.48     18.24 o 
  13   1   3       64.92       27.53     19.59 o 
   0   2   3     1639.72     1577.28      7.71 o 
   1   2   3     8689.31     8699.01     50.68 o 
   2   2   3     1905.43     1762.58     12.74 o 
   3   2   3      642.95      681.99      9.10 o 
   4   2   3      143.22      165.23      5.45 o 
   5   2   3      560.95      538.41      9.94 o 
   6   2   3       54.37       47.56      7.71 o 
   7   2   3       60.85       90.28      9.23 o 
   8   2   3       43.81       48.57      5.65 o 
   9   2   3       11.07        0.00     11.64 o 
  10   2   3       93.33       81.33     14.15 o 
  11   2   3       34.39       18.11     13.85 o 
  12   2   3        9.84        0.01     15.81 o 
  13   2   3       10.43       14.34     14.70 o 
   0   3   3        8.52        6.48      2.87 o 
   1   3   3     1036.36      903.26      9.63 o 
   2   3   3      104.89      121.64      4.17 o 
   3   3   3      944.65      886.48     11.05 o 
   4   3   3      720.21      766.19     11.35 o 
   5   3   3      280.02      245.97      8.25 o 
   6   3   3       89.64      104.37      5.97 o 
   7   3   3     1097.39     1100.60     17.99 o 
   8   3   3      132.17      132.80     12.05 o 
   9   3   3      207.83      214.72     14.92 o 
  10   3   3       66.48       45.70     14.93 o 
  11   3   3       26.84       33.99      7.83 o 
  12   3   3       54.03       22.30     18.49 o 
  13   3   3       20.82       26.55     15.52 o 
   0   4   3      199.98      192.05      3.44 o 
   1   4   3     1976.64     1786.82     15.14 o 
   2   4   3     1736.38     1628.09     15.26 o 
   3   4   3     3717.41     3798.28     25.30 o 
   4   4   3     3147.34     3353.38     25.09 o 
   5   4   3      183.19      174.32      7.28 o 
   6   4   3       28.42       24.11      8.60 o 
   7   4   3       53.58       25.37     10.45 o 
   8   4   3      918.48      938.60     24.19 o 
   9   4   3      137.29      145.49     14.59 o 
  10   4   3       31.31       21.81      7.25 o 
  11   4   3        0.88        0.01     13.73 o 
  12   4   3       18.19       20.45     14.11 o 
  13   4   3        3.54        0.91     15.12 o 
   0   5   3      128.44      130.22      3.48 o 
   1   5   3     2663.42     2703.37     21.36 o 
   2   5   3     1142.30     1059.09     13.88 o 
   3   5   3     3568.17     3773.35     26.80 o 
   4   5   3      905.64      871.25     14.30 o 
   5   5   3      828.23      888.06     14.97 o 
   6   5   3      169.86      150.40     12.22 o 
   8   5   3      175.38      170.66     15.15 o 
   9   5   3       71.59       56.36     14.32 o 
  10   5   3        2.30        1.37     12.76 o 
  11   5   3       21.57        3.82     14.68 o 
  12   5   3       20.79       32.98     14.39 o 
  13   5   3        1.52        5.60     15.00 o 
   0   6   3      681.24      654.93      8.08 o 
   1   6   3      114.31      118.51      6.15 o 
   2   6   3       56.79       69.02      5.37 o 
   3   6   3      643.46      652.76     12.78 o 
   4   6   3     1059.68     1036.39     16.51 o 
   5   6   3      498.74      496.44     12.25 o 
   6   6   3      475.48      481.56     13.05 o 
   7   6   3      208.63      216.45     10.73 o 
   8   6   3      192.70      174.94     16.09 o 
   9   6   3       78.56       60.91     15.37 o 
  10   6   3      144.91      149.24     16.38 o 
  11   6   3       33.55       32.30     14.44 o 
  12   6   3        4.95        0.01     16.07 o 
   0   7   3        3.28       11.82      3.34 o 
   1   7   3      237.68      261.39      8.46 o 
   2   7   3      143.67      132.92      7.37 o 
   3   7   3       40.51       42.57      5.16 o 
   4   7   3      347.62      347.88     10.11 o 
   5   7   3       18.24        0.72      9.79 o 
   6   7   3      550.23      572.84     19.45 o 
   7   7   3      338.00      327.85     17.20 o 
   8   7   3       14.20       30.89     11.49 o 
   9   7   3        1.42        0.00     12.75 o 
  10   7   3       12.16        0.01     14.75 o 
  11   7   3        6.76        3.35     14.56 o 
  12   7   3       49.03       30.79     18.71 o 
   0   8   3       34.24       38.14      3.81 o 
   1   8   3       75.09       75.23      6.29 o 
   2   8   3      607.46      651.19     14.58 o 
   3   8   3      370.84      373.32     11.20 o 
   4   8   3      129.10      123.23      7.52 o 
   5   8   3      194.76      208.15     13.37 o 
   6   8   3       50.62       16.23     13.41 o 
   7   8   3       67.84       70.20     12.40 o 
   8   8   3        2.70        0.00     12.35 o 
   9   8   3       13.65        0.01     13.92 o 
  10   8   3        7.87        5.25     13.54 o 
  11   8   3       29.75       38.47     16.94 o 
   0   9   3       57.83       58.31      5.94 o 
   1   9   3      213.49      236.26     13.45 o 
   2   9   3       29.14       29.03      5.93 o 
   3   9   3       17.37       18.20      9.94 o 
   4   9   3      106.14      112.45      8.20 o 
   5   9   3       20.27        7.60     11.43 o 
   6   9   3      172.12      174.10     15.75 o 
   7   9   3       23.59       24.55     12.95 o 
   8   9   3       16.66       10.25     13.14 o 
   9   9   3        5.34        1.58     13.75 o 
  10   9   3        5.80        3.44     13.59 o 
   0  10   3      657.56      680.02     13.36 o 
   1  10   3      127.62      126.07     15.55 o 
   2  10   3      850.21      814.02     23.55 o 
   3  10   3       54.72       49.95     13.11 o 
   4  10   3      101.42       93.40      9.28 o 
   5  10   3      181.40      220.18     16.77 o 
   6  10   3       29.76       21.58      7.73 o 
   7  10   3       28.45       37.33     12.74 o 
   8  10   3       10.64        0.01     14.25 o 
   9  10   3       19.75        5.53     16.72 o 
  10  10   3       14.46       27.55     15.30 o 
   0  11   3       50.27       40.71     15.20 o 
   1  11   3      279.97      324.72     15.85 o 
   2  11   3      215.83      243.16     15.48 o 
   3  11   3       80.60       92.93     14.03 o 
   4  11   3       77.45       76.06      8.77 o 
   5  11   3       16.55        4.27     13.58 o 
   6  11   3       31.87        4.88     13.55 o 
   7  11   3       31.74       25.50     15.30 o 
   8  11   3       11.90        1.49      8.31 o 
   9  11   3       18.29       37.96     15.19 o 
   0  12   3        2.25        0.00     13.08 o 
   1  12   3       14.66       23.41      7.64 o 
   2  12   3       90.15      120.75     14.05 o 
   3  12   3       28.79       15.36     14.23 o 
   4  12   3       15.47       26.13     14.56 o 
   5  12   3       17.34       12.54     13.76 o 
   6  12   3        0.18        7.80     12.25 o 
   7  12   3        0.44        2.60     13.68 o 
   8  12   3       21.94       32.87     17.45 o 
   0  13   3       30.13       29.02     15.11 o 
   1  13   3        4.04       18.10     12.29 o 
   2  13   3       56.79       70.36     15.54 o 
   3  13   3        3.40        0.40     14.02 o 
   4  13   3       19.60       15.44     15.37 o 
   5  13   3        9.68       12.48     14.90 o 
   6  13   3        4.32        0.01     15.37 o 
   0  14   3        1.03        0.01     14.96 o 
   1  14   3        5.56       23.51     14.07 o 
   2  14   3       22.53       50.95      9.17 o 
   3  14   3       50.00       65.11     17.93 o 
   1   0   4     1773.12     1805.80     11.09 o 
   2   0   4       15.90       24.18      4.30 o 
   3   0   4     5800.38     5655.66     28.24 o 
   4   0   4     3297.79     3250.98     23.87 o 
   5   0   4     6408.06     6635.63     34.59 o 
   6   0   4       30.56       30.39      4.94 o 
   7   0   4      258.35      231.60      8.44 o 
   8   0   4       23.88       12.21      9.16 o 
   9   0   4       20.34        2.44     10.82 o 
  10   0   4       34.44       36.16     12.21 o 
  11   0   4      507.32      498.54     24.20 o 
  12   0   4       51.44       27.94     17.19 o 
  13   0   4       26.61       28.96     15.39 o 
   0   1   4     5611.31     6625.98     15.38 o 
   1   1   4     1929.92     1966.58     12.18 o 
   2   1   4     8479.32     8992.41    115.68 o 
   3   1   4     1259.69     1196.72     13.04 o 
   4   1   4      429.83      427.42      9.77 o 
   5   1   4     1562.02     1489.71     16.62 o 
   7   1   4       96.64       92.17      6.45 o 
   8   1   4       20.58       25.10      5.46 o 
   9   1   4      169.49      172.38     15.00 o 
  10   1   4      134.78      144.55     14.19 o 
  11   1   4       34.52       13.54     14.77 o 
  12   1   4       16.87        5.45     15.89 o 
  13   1   4       25.23        0.01     18.50 o 
   0   2   4     5632.21     5836.08     16.09 o 
   1   2   4     2023.29     1963.39     13.18 o 
   2   2   4     1102.80      988.11     10.21 o 
   3   2   4      757.25      751.05      9.82 o 
   4   2   4      193.23      180.10      8.06 o 
   5   2   4       19.28       22.52      6.74 o 
   6   2   4       95.78       91.05      5.39 o 
   7   2   4      309.96      309.19     10.18 o 
   8   2   4      188.62      189.62      8.55 o 
   9   2   4       96.46       85.96     11.80 o 
  10   2   4      122.99      127.43     14.41 o 
  11   2   4      130.80      114.77     18.68 o 
  12   2   4       63.32       48.09     17.55 o 
  13   2   4       28.56       27.17     15.19 o 
   0   3   4     1310.23     1270.67      9.04 o 
   1   3   4      176.47      171.46      4.83 o 
   2   3   4      349.84      345.58      6.81 o 
   3   3   4     1391.81     1386.83     14.26 o 
   4   3   4      102.85      106.99      4.94 o 
   5   3   4       32.14       33.49      4.38 o 
   6   3   4       19.51       14.65      4.29 o 
   7   3   4      767.20      744.04     19.13 o 
   8   3   4      241.82      235.82     14.42 o 
   9   3   4       38.77       37.70     11.85 o 
  10   3   4      120.07      136.20     14.52 o 
  11   3   4       31.07       39.97     12.27 o 
  12   3   4        2.67        0.01     15.67 o 
  13   3   4       11.52       23.64     14.41 o 
   0   4   4     1608.55     1543.71      9.33 o 
   1   4   4      215.36      187.14      5.95 o 
   2   4   4     3528.83     3417.12     22.59 o 
   3   4   4     2852.65     3027.98     22.91 o 
   4   4   4      427.45      474.05     10.01 o 
   5   4   4      266.72      266.03      8.82 o 
   6   4   4      132.70      124.50      9.76 o 
   7   4   4      214.22      223.79     13.13 o 
   8   4   4      220.96      199.14     15.52 o 
   9   4   4      638.32      655.06     23.59 o 
  10   4   4       50.23       52.52     13.41 o 
  11   4   4       60.49       57.52     15.23 o 
  12   4   4        8.37        0.01     15.38 o 
  13   4   4        6.03        0.01     16.47 o 
   0   5   4      192.73      167.36      3.93 o 
   1   5   4      144.55      158.31      6.00 o 
   2   5   4       54.43       52.29      4.49 o 
   3   5   4     1392.53     1379.32     16.63 o 
   4   5   4      101.23       92.22      6.30 o 
   5   5   4      328.92      302.59      9.87 o 
   6   5   4      352.38      331.35     14.01 o 
   8   5   4     1207.51     1258.33     28.93 o 
   9   5   4      206.93      224.58     17.42 o 
  10   5   4      318.57      300.84     20.02 o 
  11   5   4       36.17       32.37     14.44 o 
  12   5   4        5.60       11.94     13.81 o 
   0   6   4      125.68      122.75      4.16 o 
   1   6   4      101.85      120.23      5.80 o 
   2   6   4      763.51      766.31     12.84 o 
   3   6   4     1436.21     1420.09     18.15 o 
   4   6   4      141.37      152.68      7.17 o 
   5   6   4      180.53      172.40      8.54 o 
   6   6   4      127.41      110.35     11.16 o 
   7   6   4      678.90      667.08     21.65 o 
   8   6   4      343.85      369.26     19.20 o 
   9   6   4       63.13       57.33     14.97 o 
  10   6   4       29.09       20.75     14.78 o 
  11   6   4        0.00        0.01     16.03 o 
  12   6   4        7.86        1.33     14.38 o 
   0   7   4        1.16        0.00      5.23 o 
   1   7   4      566.82      596.24     12.39 o 
   2   7   4      120.48      118.06      7.21 o 
   3   7   4      471.39      506.13     12.12 o 
   4   7   4       73.76       79.96      6.83 o 
   5   7   4       71.45       64.57     10.20 o 
   6   7   4      664.04      659.77     20.63 o 
   7   7   4      154.62      150.76     14.10 o 
   8   7   4      196.30      234.85     16.72 o 
   9   7   4       63.66       49.72     14.57 o 
  10   7   4       38.86       48.44     14.47 o 
  11   7   4       15.20        0.01     16.64 o 
  12   7   4        0.42       13.89     13.89 o 
   0   8   4       83.85       94.74      5.26 o 
   1   8   4      215.22      229.73      8.82 o 
   2   8   4       42.67       38.97      5.43 o 
   3   8   4      215.04      216.80      8.98 o 
   4   8   4      249.69      261.68     10.19 o 
   5   8   4       13.47        0.27     11.20 o 
   6   8   4      113.76      101.92     14.56 o 
   7   8   4      150.87      167.20     14.73 o 
   8   8   4       28.57       24.01     13.19 o 
   9   8   4       12.58       27.68      7.76 o 
  10   8   4        0.84        8.15     13.15 o 
  11   8   4        1.82        0.01     15.50 o 
   0   9   4       75.96       65.49      6.40 o 
   1   9   4       70.48       70.63     11.99 o 
   2   9   4      113.13      114.28      7.92 o 
   3   9   4       32.11       28.59      6.93 o 
   4   9   4        8.09       10.41     10.14 o 
   5   9   4       46.07       66.99      8.44 o 
   6   9   4      286.97      265.81     18.51 o 
   7   9   4        8.06        8.16     12.04 o 
   8   9   4       24.23       41.04      7.62 o 
   9   9   4        8.58        6.00     13.77 o 
  10   9   4        3.52        1.30     14.47 o 
   0  10   4      220.86      241.39      9.58 o 
   1  10   4        5.68        0.00     13.24 o 
   2  10   4      330.56      304.93     19.92 o 
   3  10   4       56.23       23.05     14.16 o 
   4  10   4      106.50      100.71     14.81 o 
   5  10   4        2.23        0.66     12.67 o 
   6  10   4       24.27       25.28      7.51 o 
   7  10   4       47.01       34.38     14.89 o 
   8  10   4        2.11        5.19     13.02 o 
   9  10   4        1.74        0.01     15.56 o 
  10  10   4        1.35       14.34     14.57 o 
   0  11   4      153.90      136.13     18.29 o 
   1  11   4      224.02      230.96     17.68 o 
   2  11   4      322.24      362.66     18.80 o 
   3  11   4        9.65       16.66     12.06 o 
   4  11   4       86.50       81.38      8.83 o 
   5  11   4        3.26        0.01     12.88 o 
   6  11   4       19.53       29.94     13.40 o 
   7  11   4       11.22       16.88     13.82 o 
   8  11   4       14.22        9.50     15.27 o 
   9  11   4       31.24       52.08     16.70 o 
   0  12   4        0.99        0.00     14.02 o 
   1  12   4       41.93       50.83     14.10 o 
   2  12   4       98.08       81.10     17.00 o 
   3  12   4       10.16       14.54      6.89 o 
   4  12   4        5.47        0.01     14.01 o 
   5  12   4        8.47       30.73      7.61 o 
   6  12   4        2.92        0.41     13.43 o 
   7  12   4        6.74       14.86     13.98 o 
   8  12   4        7.50       14.00     16.16 o 
   0  13   4       68.11       51.47     16.98 o 
   1  13   4       14.96       21.22      7.12 o 
   2  13   4        5.66       14.84     14.11 o 
   3  13   4       25.97       12.25     15.81 o 
   4  13   4        4.26       24.41     14.01 o 
   5  13   4        1.39       22.99     13.60 o 
   6  13   4        2.50        5.88     14.11 o 
   0  14   4        5.40       22.33     13.29 o 
   1  14   4        9.84        0.01     15.50 o 
   2  14   4       84.98       78.83     20.57 o 
   3  14   4        9.44        0.01     16.69 o 
   1   0   5     3915.34     3926.59     18.20 o 
   2   0   5    13911.20    14985.05    162.99 o 
   3   0   5     1378.13     1251.65     14.24 o 
   4   0   5        6.28        9.84      6.40 o 
   5   0   5     3712.35     3827.11     26.59 o 
   6   0   5     1439.55     1452.08     18.04 o 
   7   0   5      113.32      134.81      7.51 o 
   8   0   5       19.07       17.77      8.97 o 
   9   0   5      418.73      409.25     18.10 o 
  10   0   5       82.72       98.41     14.12 o 
  11   0   5       69.92       29.78     17.15 o 
  12   0   5      107.97      121.38     17.65 o 
  13   0   5        0.39        0.01     14.99 o 
   0   1   5      275.72      323.41      4.11 o 
   1   1   5       79.43       90.79      3.79 o 
   2   1   5     1727.91     1715.46     13.24 o 
   3   1   5      906.01      873.34     11.82 o 
   4   1   5     1226.19     1222.44     15.54 o 
   5   1   5     2618.82     2445.41     21.19 o 
   7   1   5      594.68      624.43     16.02 o 
   8   1   5       17.64       29.37      5.09 o 
   9   1   5       34.88       37.99     11.12 o 
  10   1   5      186.96      203.88     15.12 o 
  11   1   5      107.79       94.70     17.03 o 
  12   1   5       85.52       55.99     18.67 o 
  13   1   5       11.42        9.64     15.51 o 
   0   2   5       83.92       86.06      2.50 o 
   1   2   5     2333.94     2402.86     15.68 o 
   2   2   5      690.27      659.58      8.79 o 
   3   2   5      512.46      514.17      8.69 o 
   4   2   5       46.33       40.17      6.71 o 
   5   2   5       83.58       93.53      6.01 o 
   6   2   5      355.86      325.66      9.25 o 
   7   2   5      391.38      381.01     10.80 o 
   8   2   5       35.93       34.20     10.57 o 
   9   2   5      363.94      427.55     16.85 o 
  10   2   5       72.33       72.81     14.63 o 
  11   2   5      126.96      108.83     18.14 o 
  12   2   5       38.62       21.94     16.90 o 
  13   2   5        8.16        0.01     16.52 o 
   0   3   5        0.00        2.13      3.09 o 
   1   3   5       46.59       40.65      3.19 o 
   2   3   5     2889.79     2882.78     19.89 o 
   3   3   5      428.88      421.06      8.27 o 
   4   3   5      138.02      113.31      5.13 o 
   5   3   5       36.83       37.71      4.37 o 
   6   3   5       23.30       14.84      8.43 o 
   7   3   5      156.23      146.76      8.03 o 
   8   3   5       68.12       75.82     10.89 o 
   9   3   5      229.21      268.07     16.45 o 
  10   3   5       13.94        0.00     14.25 o 
  11   3   5       37.79       43.41     13.69 o 
  12   3   5       23.99       22.77     15.57 o 
  13   3   5        6.31        0.01     16.94 o 
   0   4   5      231.53      249.57      3.98 o 
   1   4   5      222.59      250.89      6.67 o 
   2   4   5      275.60      244.89      6.63 o 
   3   4   5      135.50      145.59      5.67 o 
   4   4   5      235.43      244.33      7.62 o 
   5   4   5      863.20      865.68     17.05 o 
   6   4   5       92.28       93.37      6.29 o 
   7   4   5       25.85       28.65      5.62 o 
   8   4   5      201.95      211.35     14.76 o 
   9   4   5      530.83      524.23     22.83 o 
  10   4   5       44.17       26.30     15.30 o 
  11   4   5       86.74      103.76     15.44 o 
  12   4   5       20.95        9.18     15.63 o 
  13   4   5        3.46       26.30     13.82 o 
   0   5   5       23.18       17.82      2.71 o 
   1   5   5       11.16        7.79      5.90 o 
   2   5   5     1614.59     1626.14     17.35 o 
   3   5   5      459.99      449.40      9.99 o 
   4   5   5      855.65      767.10     13.51 o 
   5   5   5      330.84      310.84     12.99 o 
   6   5   5      102.14       91.85     10.96 o 
   8   5   5      981.93      963.14     26.41 o 
   9   5   5      258.96      278.85     19.04 o 
  10   5   5       72.84       56.95     17.05 o 
  11   5   5      101.88      120.15     15.00 o 
  12   5   5        0.69        0.01     13.84 o 
   0   6   5     1555.68     1411.65     12.55 o 
   1   6   5     1648.34     1762.58     19.16 o 
   2   6   5        5.34        8.80      3.71 o 
   3   6   5      668.89      697.11     13.18 o 
   4   6   5      103.50      106.20      7.07 o 
   5   6   5       83.41       78.84      9.69 o 
   6   6   5       21.72        5.92      9.44 o 
   7   6   5       54.62       46.60      7.66 o 
   8   6   5      473.77      455.55     20.81 o 
   9   6   5      327.43      354.97     21.24 o 
  10   6   5      107.57      115.10     17.31 o 
  11   6   5       10.82        0.01     15.21 o 
  12   6   5        0.63        0.01     15.60 o 
   0   7   5        4.52        0.00      5.19 o 
   1   7   5       78.68       78.72      5.46 o 
   2   7   5      195.42      192.38      7.81 o 
   3   7   5       79.27       72.83      6.07 o 
   4   7   5      377.40      367.13     11.01 o 
   5   7   5       17.50        5.70      9.68 o 
   6   7   5      209.76      221.73     10.63 o 
   7   7   5      732.41      718.84     23.38 o 
   8   7   5      246.31      264.40     18.96 o 
   9   7   5       18.35       22.71     12.91 o 
  10   7   5       75.61       73.17     17.09 o 
  11   7   5       16.69       15.39     15.56 o 
  12   7   5       11.93       22.45     14.17 o 
   0   8   5      199.82      180.97      6.97 o 
   1   8   5      102.57      111.64     10.45 o 
   2   8   5       45.50       24.14     10.38 o 
   3   8   5       22.73       28.24      6.24 o 
   4   8   5       12.91       15.21      9.57 o 
   5   8   5      487.26      502.38     19.09 o 
   6   8   5      202.77      227.24     10.91 o 
   7   8   5       78.64       85.52     13.82 o 
   8   8   5       77.50      111.99     14.09 o 
   9   8   5       39.77       35.95     14.82 o 
  10   8   5       23.39       15.26     15.85 o 
  11   8   5       10.75       14.41     16.19 o 
   0   9   5      121.31      130.90      6.92 o 
   1   9   5      432.57      404.39     13.31 o 
   2   9   5      145.45      153.00      9.40 o 
   3   9   5      419.38      399.96     17.37 o 
   4   9   5      158.62      153.73      9.20 o 
   5   9   5        2.41       17.47     10.43 o 
   6   9   5      121.29      114.97     15.23 o 
   7   9   5       13.53        6.55     12.61 o 
   8   9   5       28.55       22.47     14.36 o 
   9   9   5       13.20       21.71      7.90 o 
  10   9   5       45.54       65.33     16.63 o 
   0  10   5      258.22      256.68      9.99 o 
   1  10   5      201.36      214.74     16.57 o 
   2  10   5      155.60      136.51     14.99 o 
   3  10   5       40.87       16.13     13.72 o 
   4  10   5      229.36      249.89     13.68 o 
   5  10   5       42.50       25.21     15.26 o 
   6  10   5        3.47        2.46     12.20 o 
   7  10   5        6.35        0.01     14.64 o 
   8  10   5       39.29       11.31     15.64 o 
   9  10   5       58.84       93.69     10.17 o 
   0  11   5       28.54        7.14     14.19 o 
   1  11   5       50.27       32.92     14.98 o 
   2  11   5       41.63       42.60     13.08 o 
   3  11   5       52.97       47.34     13.94 o 
   4  11   5       80.24       61.79     15.49 o 
   5  11   5       54.20       68.53      8.82 o 
   6  11   5       11.69        1.92     15.03 o 
   7  11   5       51.96       40.26     15.80 o 
   8  11   5        1.05        0.01     15.66 o 
   9  11   5        2.93        0.93     15.94 o 
   0  12   5      183.20      207.46     18.37 o 
   1  12   5      164.13      167.65     17.15 o 
   2  12   5      176.30      199.23     17.76 o 
   3  12   5       46.97       28.82     15.28 o 
   4  12   5        4.90       17.01      7.51 o 
   5  12   5        9.51       23.62      8.05 o 
   6  12   5        0.10        2.51     12.82 o 
   7  12   5        0.82        9.71     13.62 o 
   0  13   5       49.88       44.47     16.67 o 
   1  13   5       16.55        0.01     14.27 o 
   2  13   5       13.98       24.63      7.62 o 
   3  13   5       28.90       53.27     14.53 o 
   4  13   5       11.35        0.01     16.68 o 
   5  13   5       16.17       25.43     14.39 o 
   6  13   5        5.52       19.19     13.80 o 
   0  14   5        0.70        0.01     13.65 o 
   1  14   5       10.37       20.85     13.43 o 
   2  14   5        5.13       14.32     15.70 o 
   3  14   5       21.85       19.53     16.58 o 
   0   0   6     2382.61     2640.70      8.24 o 
   1   0   6     2988.72     3192.92     17.91 o 
   2   0   6     3072.95     3171.34     19.81 o 
   3   0   6       26.25       37.67      5.75 o 
   4   0   6      335.31      342.98     10.69 o 
   5   0   6      278.33      258.71      8.82 o 
   6   0   6      105.90       92.40      6.20 o 
   7   0   6      779.41      764.28     15.02 o 
   8   0   6        0.05       10.51      4.36 o 
   9   0   6      117.41      113.69      8.32 o 
  10   0   6        0.63        0.00     13.10 o 
  11   0   6      112.40      108.66     16.23 o 
  12   0   6       20.86       26.30     15.62 o 
  13   0   6       11.79        6.64     16.35 o 
   0   1   6      141.48      157.78      3.27 o 
   1   1   6     2433.76     2599.36     16.78 o 
   2   1   6      662.11      675.87      9.04 o 
   3   1   6     2565.68     2636.87     20.27 o 
   4   1   6     4818.86     5097.47     31.80 o 
   5   1   6      320.36      317.69      8.62 o 
   7   1   6      637.52      611.33     13.78 o 
   8   1   6       35.42       31.83     10.03 o 
   9   1   6       88.78       95.55     12.83 o 
  10   1   6      238.10      246.42     17.63 o 
  11   1   6      311.61      312.60     22.37 o 
  12   1   6       26.21        0.00     19.28 o 
  13   1   6       34.19        6.22     19.37 o 
   0   2   6      770.92      817.34      7.14 o 
   1   2   6      606.07      661.52      8.89 o 
   2   2   6     2749.44     2771.18     18.79 o 
   3   2   6     4322.57     4574.90     25.77 o 
   4   2   6     3257.24     3243.71     23.71 o 
   5   2   6      215.13      194.92      7.35 o 
   6   2   6      291.46      333.98      9.55 o 
   7   2   6      388.98      403.39     14.08 o 
   8   2   6       76.64       81.31      6.91 o 
   9   2   6      105.04       92.68      8.16 o 
  10   2   6       93.98      104.64     13.94 o 
  11   2   6       13.77        3.63     14.91 o 
  12   2   6       17.49       44.51     13.24 o 
  13   2   6       41.32       43.96     17.93 o 
   0   3   6      181.78      157.83      4.36 o 
   1   3   6     4166.22     4120.84     24.14 o 
   2   3   6     1098.95     1100.07     12.84 o 
   3   3   6      489.10      542.53      9.90 o 
   4   3   6      320.28      358.74      8.74 o 
   5   3   6      466.01      468.81     10.20 o 
   6   3   6      366.22      330.12     12.80 o 
   7   3   6       46.78       33.91      9.25 o 
   8   3   6      252.69      234.78     14.63 o 
   9   3   6      227.92      266.28     16.09 o 
  10   3   6      470.78      505.13     22.41 o 
  11   3   6       60.09       48.92     15.77 o 
  12   3   6       17.88       25.56     15.16 o 
  13   3   6       41.11       29.66     19.86 o 
   0   4   6      923.29     1013.61      7.91 o 
   1   4   6      479.58      474.76      8.87 o 
   2   4   6      387.62      415.64      8.68 o 
   3   4   6      638.63      587.93     10.75 o 
   4   4   6       76.09       86.18      5.67 o 
   5   4   6      284.94      243.32      8.49 o 
   6   4   6      194.73      187.20     11.55 o 
   7   4   6       10.03        3.18      9.32 o 
   8   4   6      332.51      273.10     18.73 o 
   9   4   6       62.70       45.60     15.09 o 
  10   4   6      169.81      167.49     16.09 o 
  11   4   6       47.16       45.04     15.07 o 
  12   4   6        3.25        1.69     15.39 o 
  13   4   6       27.35        1.40     18.11 o 
   0   5   6      214.86      210.55      4.27 o 
   1   5   6      130.01      127.36      5.73 o 
   2   5   6      175.52      172.61      6.62 o 
   3   5   6      384.14      402.32      9.92 o 
   4   5   6       65.83       68.12      5.36 o 
   5   5   6       52.88       54.25      8.88 o 
   6   5   6       27.70       27.83      9.84 o 
   8   5   6      405.56      428.12     19.91 o 
   9   5   6      490.32      491.02     24.04 o 
  10   5   6      332.21      383.38     20.24 o 
  11   5   6       61.19       65.70     17.00 o 
  12   5   6        8.95       10.92     14.12 o 
   0   6   6      227.16      234.75      5.24 o 
   1   6   6      553.99      580.18     11.85 o 
   2   6   6      280.72      242.26      8.34 o 
   3   6   6      886.93      857.35     14.48 o 
   4   6   6      169.62      157.94      7.69 o 
   5   6   6      480.14      456.18     12.25 o 
   6   6   6      169.77      125.81     13.83 o 
   7   6   6        1.25        0.00     12.05 o 
   8   6   6      260.99      283.31     17.63 o 
   9   6   6      104.94       76.22     16.62 o 
  10   6   6      124.24      125.90     17.68 o 
  11   6   6        2.99        0.01     15.22 o 
  12   6   6       12.29        5.90     16.37 o 
   0   7   6     1010.76      991.11     11.54 o 
   1   7   6       52.18       42.04      5.75 o 
   2   7   6       21.90       13.88      8.28 o 
   3   7   6       26.35        5.36      9.23 o 
   4   7   6      182.16      165.95      8.58 o 
   5   7   6       82.19       81.41     11.88 o 
   6   7   6      176.46      197.81     12.70 o 
   7   7   6       60.66       49.15     13.08 o 
   8   7   6       11.29        0.33     13.15 o 
   9   7   6       48.84       44.01     13.98 o 
  10   7   6        2.76        0.01     14.60 o 
  11   7   6        7.99        0.86     15.92 o 
   0   8   6       37.20       35.38      3.98 o 
   1   8   6      304.75      307.78     10.38 o 
   2   8   6      237.80      219.17      9.26 o 
   3   8   6       32.50       36.03      9.77 o 
   4   8   6       34.61       36.05      6.62 o 
   5   8   6      314.48      349.14     11.79 o 
   6   8   6       32.42       24.27     11.69 o 
   7   8   6       14.96        6.48     13.58 o 
   8   8   6        2.43        0.01     13.11 o 
   9   8   6       28.21       24.20     14.29 o 
  10   8   6        2.93        0.01     15.29 o 
  11   8   6        5.89        3.19     15.04 o 
   0   9   6       37.11       38.94      5.84 o 
   1   9   6      539.18      600.73     19.30 o 
   2   9   6        2.72        0.00     10.73 o 
   3   9   6       21.98        9.77     10.61 o 
   4   9   6       47.34       37.17     12.23 o 
   5   9   6       93.02       67.92     14.52 o 
   6   9   6       64.49       73.91      9.52 o 
   7   9   6       27.53       25.59     12.06 o 
   8   9   6       10.78        0.01     14.81 o 
   9   9   6        1.48        0.01     14.36 o 
  10   9   6       26.37        0.01     16.66 o 
   0  10   6      883.37     1039.37     25.37 o 
   1  10   6       81.40       98.86     14.13 o 
   2  10   6      201.43      196.17     15.93 o 
   3  10   6       12.31       10.86     11.92 o 
   4  10   6      208.08      193.60     17.90 o 
   5  10   6      187.66      181.16     11.35 o 
   6  10   6      119.38      118.51     16.13 o 
   7  10   6       83.51       97.69     15.38 o 
   8  10   6        1.96        3.69     14.24 o 
   9  10   6       17.32        3.08     15.46 o 
   0  11   6      365.34      368.71     19.52 o 
   1  11   6       11.35       16.93     11.88 o 
   2  11   6       36.27        9.75     14.26 o 
   3  11   6      137.03      156.55     15.56 o 
   4  11   6       41.07       32.44      9.96 o 
   5  11   6        6.23        7.78     12.95 o 
   6  11   6       18.19       18.30     14.71 o 
   7  11   6        4.99        0.01     14.98 o 
   8  11   6       10.29        3.98     15.93 o 
   0  12   6       63.80       44.43     17.99 o 
   1  12   6        2.10        0.01     13.82 o 
   2  12   6        3.48        0.01     13.81 o 
   3  12   6       44.52       29.65     14.96 o 
   4  12   6       56.58       59.30     15.06 o 
   5  12   6        3.98        0.01     14.70 o 
   6  12   6        2.09        0.01     14.60 o 
   7  12   6       40.86       49.63     17.09 o 
   0  13   6       16.01        9.35     16.17 o 
   1  13   6       48.65       40.77     15.84 o 
   2  13   6       21.25       22.23     15.09 o 
   3  13   6       26.00       30.56     14.21 o 
   4  13   6       12.60        2.15     15.70 o 
   5  13   6        6.96       10.21     13.49 o 
   6  13   6        6.15       10.63     14.50 o 
   0  14   6        4.11        4.48     13.96 o 
   1  14   6       10.44       26.96     13.70 o 
   2  14   6       57.08       69.78     19.56 o 
   3  14   6        5.94        0.01     16.90 o 
   1   0   7    11324.43    13595.79    162.46 o 
   2   0   7      190.83      208.84      8.09 o 
   3   0   7     2766.46     2796.66     21.80 o 
   4   0   7     2763.73     2732.27     25.58 o 
   5   0   7      998.61     1115.68     15.78 o 
   6   0   7     3752.65     3694.05     30.05 o 
   7   0   7        1.09        0.00      9.45 o 
   8   0   7        2.49        5.34      8.66 o 
   9   0   7       30.93       34.69     11.75 o 
  10   0   7      144.65      166.47     16.11 o 
  11   0   7       48.01       51.28      9.41 o 
  12   0   7        0.55        7.70     14.49 o 
  13   0   7       22.49       31.89     15.44 o 
   0   1   7       19.15       17.86      2.67 o 
   1   1   7     1058.79     1170.31     11.97 o 
   2   1   7      166.26      153.71      5.81 o 
   3   1   7      169.26      166.62      8.36 o 
   4   1   7     2892.75     3203.47     26.34 o 
   5   1   7     1389.03     1524.54     18.07 o 
   6   1   7      224.30      243.76      8.81 o 
   7   1   7      187.83      185.42      8.75 o 
   8   1   7       24.37       25.26      6.20 o 
   9   1   7      213.67      209.74     15.70 o 
  10   1   7       76.11       50.87     15.07 o 
  11   1   7      101.52       84.26     16.56 o 
  12   1   7       28.05       30.10     16.29 o 
  13   1   7       32.78       55.43     15.44 o 
   0   2   7     1612.59     1767.33     11.03 o 
   1   2   7     1402.13     1437.01     13.70 o 
   2   2   7     2129.40     2131.11     17.46 o 
   3   2   7      367.24      406.06      8.34 o 
   4   2   7      390.80      388.88     11.51 o 
   5   2   7      376.13      361.84      9.78 o 
   6   2   7      465.52      422.13     11.04 o 
   7   2   7       69.87       67.93      5.74 o 
   8   2   7       33.59       35.33      9.88 o 
   9   2   7       18.98        5.91     11.98 o 
  10   2   7       80.68       90.35     13.58 o 
  11   2   7        0.46        0.00     15.32 o 
  12   2   7       61.83       56.77     16.95 o 
  13   2   7       31.01       46.89     16.99 o 
   0   3   7       56.32       60.99      3.49 o 
   1   3   7      562.17      562.71      9.50 o 
   2   3   7     2120.21     2226.51     18.84 o 
   3   3   7      496.63      529.29     10.00 o 
   4   3   7     1058.98     1050.46     14.65 o 
   5   3   7      255.59      265.78     10.13 o 
   6   3   7      152.12      151.60      8.12 o 
   7   3   7       77.75       77.67      6.99 o 
   8   3   7       29.92        8.39     11.38 o 
   9   3   7      192.95      182.40     16.73 o 
  10   3   7       69.59       49.83     15.52 o 
  11   3   7       17.07        6.04     14.40 o 
  12   3   7       21.36       25.56     15.23 o 
  13   3   7        3.43        0.01     16.18 o 
   0   4   7       40.92       45.00      2.76 o 
   1   4   7      199.02      190.92      6.28 o 
   2   4   7      267.25      253.46      7.28 o 
   3   4   7      355.15      358.46      8.88 o 
   4   4   7      868.26      902.74     14.20 o 
   5   4   7       55.34       57.14      5.56 o 
   6   4   7      127.67      128.21      7.02 o 
   7   4   7       86.09       88.76     11.28 o 
   8   4   7      442.40      408.34     18.02 o 
   9   4   7       92.71       85.44     14.35 o 
  10   4   7      132.94      134.80     16.02 o 
  11   4   7       42.58       48.56     15.81 o 
  12   4   7        1.11        0.01     14.89 o 
   0   5   7      214.29      250.70      4.75 o 
   1   5   7      341.68      364.99      8.98 o 
   2   5   7      277.89      267.27      8.36 o 
   3   5   7       80.29       95.85      6.06 o 
   4   5   7       61.79       66.96      5.57 o 
   5   5   7      335.38      304.01     13.71 o 
   6   5   7      124.75      115.26     11.53 o 
   8   5   7        0.55        0.00     13.28 o 
   9   5   7      208.40      200.20     19.81 o 
  10   5   7       70.66       69.21     17.32 o 
  11   5   7       31.48       51.53     15.00 o 
  12   5   7        0.32        0.01     15.31 o 
   0   6   7       30.00       32.24      3.48 o 
   1   6   7      125.42      141.17      6.38 o 
   2   6   7       88.00       84.49      5.63 o 
   3   6   7       38.77       25.06      5.38 o 
   4   6   7       16.28       13.80      8.63 o 
   5   6   7      442.93      468.64     16.89 o 
   6   6   7      405.18      393.71     12.26 o 
   7   6   7      256.25      249.53     16.12 o 
   8   6   7        2.40        0.00     14.03 o 
   9   6   7       86.61       57.29     16.19 o 
  10   6   7       18.42       23.65     15.22 o 
  11   6   7      115.46      104.95     18.87 o 
  12   6   7        7.68        0.01     16.26 o 
   0   7   7       19.17       17.48      4.20 o 
   1   7   7      294.39      264.46      9.33 o 
   2   7   7      340.80      341.95     10.35 o 
   3   7   7      161.95      168.68      8.31 o 
   4   7   7       96.88       98.28      7.76 o 
   5   7   7       97.06       86.95     12.26 o 
   6   7   7       86.30       65.21     12.72 o 
   7   7   7      212.33      199.51     16.62 o 
   8   7   7       55.75       40.75     14.53 o 
   9   7   7      192.40      187.18     19.83 o 
  10   7   7       49.79       40.17     17.78 o 
  11   7   7       47.23       58.48     17.44 o 
   0   8   7      147.09      132.50      5.39 o 
   1   8   7      685.76      676.56     15.15 o 
   2   8   7       13.03        0.00      9.69 o 
   3   8   7       21.83       22.63      5.41 o 
   4   8   7       89.69       98.63     11.91 o 
   5   8   7       47.66       63.09      7.27 o 
   6   8   7      123.45      132.24     14.39 o 
   7   8   7       24.42        0.00     13.51 o 
   8   8   7       57.66       77.59      8.42 o 
   9   8   7       21.50       49.26     14.71 o 
  10   8   7       30.58       36.11     16.26 o 
  11   8   7       17.05       32.85     15.70 o 
   0   9   7       23.31       19.05      7.17 o 
   1   9   7       73.77       70.78     11.94 o 
   2   9   7       18.68        9.17     10.88 o 
   3   9   7      221.25      167.10     15.97 o 
   4   9   7       75.31       66.81      7.49 o 
   5   9   7        2.07        0.00     12.20 o 
   6   9   7        1.64        3.67     11.47 o 
   7   9   7       84.16       57.55     15.21 o 
   8   9   7        0.59        3.48     12.78 o 
   9   9   7        7.12        0.01     15.06 o 
  10   9   7        0.92        7.66     13.87 o 
   0  10   7        7.21       14.55     10.84 o 
   1  10   7        6.10       18.30     11.45 o 
   2  10   7      131.32      134.06      9.29 o 
   3  10   7       63.62       52.39     13.30 o 
   4  10   7       50.84       39.02     13.54 o 
   5  10   7       96.85      101.31     15.08 o 
   6  10   7       11.68        0.36     13.06 o 
   7  10   7       22.05        8.51     16.24 o 
   8  10   7        4.22        0.01     15.30 o 
   9  10   7        9.96       20.46      9.00 o 
   0  11   7        0.92        0.00     12.86 o 
   1  11   7        7.82       16.27     11.98 o 
   2  11   7       86.95       95.05     13.97 o 
   3  11   7       34.30        0.00     14.73 o 
   4  11   7       16.09        3.64     14.14 o 
   5  11   7        9.53        0.01     13.69 o 
   6  11   7        6.81       13.87     13.58 o 
   7  11   7        4.11        2.51     13.81 o 
   8  11   7       16.17       34.09     14.23 o 
   0  12   7        7.01       13.09     13.30 o 
   1  12   7      102.22      101.79     15.54 o 
   2  12   7       13.11        0.01     14.52 o 
   3  12   7       46.34       40.62     15.93 o 
   4  12   7       50.14       47.94     15.47 o 
   5  12   7       12.24       20.63     14.24 o 
   6  12   7       19.03        9.49     15.44 o 
   7  12   7       21.13       19.51     17.11 o 
   0  13   7       58.28       47.94     17.51 o 
   1  13   7       11.60       25.70     14.01 o 
   2  13   7        7.04       12.13     13.55 o 
   3  13   7       11.00       13.18     14.37 o 
   4  13   7       11.08       26.27     14.19 o 
   5  13   7        2.79        1.80     14.21 o 
   0  14   7       19.42       12.74     16.33 o 
   1  14   7        2.74        4.56     15.66 o 
   2  14   7       21.60        0.01     17.61 o 
   0   0   8     4944.20     5673.50     19.89 o 
   1   0   8        2.69        0.00     78.04 o 
   2   0   8     1185.91     1409.45     16.91 o 
   3   0   8      881.72      942.00     14.71 o 
   4   0   8      193.12      197.49     10.26 o 
   5   0   8     1070.42     1140.84     16.20 o 
   6   0   8      297.55      341.94     10.24 o 
   7   0   8      169.71      187.31      8.13 o 
   8   0   8       27.36       12.87     10.44 o 
   9   0   8        2.61        0.00     10.38 o 
  10   0   8        8.43        8.31     11.49 o 
  11   0   8       35.37       36.36     15.91 o 
  12   0   8       78.60       57.84     18.47 o 
  13   0   8       98.00      116.52     21.31 o 
   0   1   8       90.27       77.80      3.51 o 
   1   1   8     2298.86     2438.09     18.62 o 
   2   1   8     1413.67     1502.28     15.26 o 
   3   1   8     1882.37     2069.49     20.49 o 
   4   1   8      551.61      579.99     13.09 o 
   5   1   8      238.47      244.45      7.96 o 
   6   1   8       46.94       36.91      5.52 o 
   7   1   8      312.43      308.35     13.67 o 
   8   1   8        5.03       15.62      9.62 o 
   9   1   8       45.46       40.68     11.64 o 
  10   1   8       26.21       16.71     13.03 o 
  11   1   8        9.94        0.01     14.59 o 
  12   1   8        3.30        0.01     16.11 o 
  13   1   8        1.90        0.01     18.17 o 
   0   2   8     1521.58     1690.83     11.56 o 
   1   2   8      168.92      174.94      5.85 o 
   2   2   8      854.33      879.48     12.07 o 
   3   2   8      311.11      313.75      8.26 o 
   4   2   8     1330.97     1440.40     19.96 o 
   5   2   8      488.79      506.60     11.37 o 
   6   2   8      236.41      234.41      9.02 o 
   7   2   8       44.97       38.66     10.39 o 
   8   2   8      114.14      122.71     12.04 o 
   9   2   8       67.42       39.82     13.36 o 
  10   2   8       51.87       49.49     14.00 o 
  11   2   8      143.90      221.23     17.37 o 
  12   2   8       17.94        0.01     16.49 o 
  13   2   8        9.79        0.01     17.68 o 
   0   3   8       56.47       58.43      3.41 o 
   1   3   8     1000.86     1039.72     13.24 o 
   2   3   8       59.38       54.74      4.36 o 
   3   3   8     1114.86     1128.70     14.68 o 
   4   3   8       51.10       21.81      8.32 o 
   5   3   8       68.05       68.74      9.25 o 
   6   3   8      197.46      198.44     11.28 o 
   7   3   8      278.15      284.07     14.37 o 
   8   3   8       24.54       15.39      6.33 o 
   9   3   8       42.72       27.46     13.67 o 
  10   3   8        4.27        0.00     12.81 o 
  11   3   8       26.55       30.44     14.87 o 
  12   3   8       97.14      106.72     20.56 o 
   0   4   8        3.95        0.52      3.60 o 
   1   4   8      162.81      158.77      6.10 o 
   2   4   8      140.08      123.94      5.87 o 
   3   4   8      286.89      282.39      8.30 o 
   4   4   8      439.29      498.43     11.70 o 
   5   4   8      109.51      102.58      6.75 o 
   6   4   8       22.57       15.73     10.30 o 
   7   4   8      270.97      305.27     13.86 o 
   8   4   8       11.75        0.00     12.46 o 
   9   4   8       88.20       90.23     15.67 o 
  10   4   8       73.36       66.95     16.89 o 
  11   4   8       48.33       47.56     15.65 o 
  12   4   8        6.66       18.37     14.85 o 
   0   5   8       62.45       59.69      3.15 o 
   1   5   8       30.14       13.78      7.63 o 
   2   5   8      134.37      141.78      6.61 o 
   3   5   8      112.03       99.48      5.89 o 
   4   5   8      124.67      123.22      7.03 o 
   5   5   8      146.07      127.95     12.41 o 
   6   5   8      153.54      160.80      8.49 o 
   7   5   8       58.50       23.72     13.67 o 
   8   5   8      241.99      251.53     16.56 o 
   9   5   8       38.05       40.19     13.59 o 
  10   5   8      220.09      213.71     20.20 o 
  11   5   8       52.16       45.96     17.80 o 
  12   5   8       25.54       27.53     17.13 o 
   0   6   8       87.74       81.43      3.94 o 
   1   6   8        2.24        0.60      7.72 o 
   2   6   8      405.27      372.92     10.83 o 
   3   6   8      176.40      172.17      7.70 o 
   4   6   8      377.31      364.04     11.23 o 
   5   6   8      283.03      316.46     11.05 o 
   6   6   8       89.70       61.88     13.72 o 
   7   6   8      251.96      238.52     18.16 o 
   8   6   8      190.55      185.07     17.76 o 
   9   6   8        3.21        6.75     12.99 o 
  10   6   8       19.46        5.84     15.16 o 
  11   6   8        4.27       15.39     14.09 o 
   0   7   8       13.00        0.00      6.38 o 
   1   7   8      192.89      206.51      9.16 o 
   2   7   8       21.88       22.87      8.42 o 
   3   7   8       71.56       79.52      7.40 o 
   4   7   8      340.28      349.93     11.80 o 
   5   7   8      123.22      106.56     13.51 o 
   6   7   8       47.21       40.97     12.30 o 
   7   7   8       34.70       45.97     12.54 o 
   8   7   8       28.87        2.76     15.14 o 
   9   7   8       23.84       32.29     13.31 o 
  10   7   8       53.33       52.00     16.37 o 
  11   7   8       14.95        0.01     17.43 o 
   0   8   8        9.50       15.65      4.51 o 
   1   8   8      103.97      123.11     11.10 o 
   2   8   8      126.06      156.13      8.59 o 
   3   8   8       78.05       88.28      7.73 o 
   4   8   8      315.03      355.62     12.63 o 
   5   8   8      154.25      136.68     14.59 o 
   6   8   8       26.33       39.04      6.56 o 
   7   8   8       16.29        2.03     12.88 o 
   8   8   8       10.97       23.21     13.09 o 
   9   8   8        6.64        0.01     15.55 o 
  10   8   8       12.50        0.01     17.58 o 
   0   9   8        4.96        0.01      7.20 o 
   1   9   8       49.07       59.53      7.02 o 
   2   9   8      185.76      186.78     14.36 o 
   3   9   8       98.83       96.50      8.01 o 
   4   9   8        6.48        0.00     12.32 o 
   5   9   8       91.20      107.62      9.16 o 
   6   9   8        4.28       20.99      6.44 o 
   7   9   8       95.45       94.62     15.96 o 
   8   9   8       34.23       35.15     14.34 o 
   9   9   8       60.67       66.29     16.66 o 
  10   9   8        5.89        1.38     15.90 o 
   0  10   8       63.04       59.52     13.69 o 
   1  10   8       33.45       19.42     13.95 o 
   2  10   8       68.88       71.13     13.19 o 
   3  10   8        0.08        0.00     13.74 o 
   4  10   8       54.51       41.32     14.14 o 
   5  10   8       13.97       10.57     12.36 o 
   6  10   8       15.41       15.23     12.77 o 
   7  10   8        0.04        2.37     12.26 o 
   8  10   8       40.14       36.49     15.91 o 
   9  10   8        9.72        0.01     17.99 o 
   0  11   8        6.57        0.00     13.38 o 
   1  11   8       65.23       47.56     15.28 o 
   2  11   8        5.41        0.00     14.26 o 
   3  11   8        1.90        0.00     13.61 o 
   4  11   8        1.41        0.00     14.67 o 
   5  11   8       69.50       57.00     16.06 o 
   6  11   8        0.36        0.01     15.37 o 
   7  11   8        1.00       22.61     12.31 o 
   8  11   8        0.46        0.01     17.09 o 
   0  12   8       44.32       37.06     15.27 o 
   1  12   8       44.18       48.32     13.96 o 
   2  12   8       18.75       19.76     12.85 o 
   3  12   8       36.76       20.52     16.28 o 
   4  12   8       35.58       41.55     14.70 o 
   5  12   8        3.82        0.01     14.16 o 
   6  12   8        3.45       19.75     12.83 o 
   7  12   8        7.15        0.92     15.59 o 
   0  13   8       20.71        0.01     16.63 o 
   1  13   8       16.39        0.01     15.93 o 
   2  13   8       15.15       11.08     16.15 o 
   3  13   8        3.79        3.90     14.29 o 
   4  13   8        6.32        0.01     17.10 o 
   5  13   8        0.35        0.01     14.78 o 
   0  14   8        7.99        0.01     17.42 o 
   1  14   8        1.19        0.01     15.73 o 
   2   0   9     4758.68     5613.64     37.81 o 
   3   0   9     3257.73     3788.91     30.58 o 
   4   0   9       18.38       25.59      6.76 o 
   5   0   9       63.71       45.58      9.61 o 
   6   0   9      133.00      145.40      7.50 o 
   7   0   9       42.60       37.19      9.33 o 
   8   0   9       67.50       42.76     12.59 o 
   9   0   9       16.40        7.06     12.77 o 
  10   0   9       20.40        9.91     13.09 o 
  11   0   9      109.79       79.43     19.96 o 
  12   0   9        3.08        9.28     13.62 o 
  13   0   9        2.21        8.85     16.84 o 
   1   1   9      395.51      451.54      9.25 o 
   2   1   9     3310.87     3879.15     25.46 o 
   3   1   9      292.67      338.01     10.78 o 
   4   1   9      239.78      253.65     10.98 o 
   5   1   9      391.43      406.65     10.67 o 
   6   1   9      857.95      880.13     16.24 o 
   7   1   9        2.20        6.85      9.09 o 
   8   1   9      225.03      229.80     15.91 o 
   9   1   9       17.73        0.00     12.74 o 
  10   1   9       33.55       32.61     14.09 o 
  11   1   9       54.64       64.87     16.68 o 
  12   1   9        3.45        0.01     15.62 o 
  13   1   9       23.10       31.67     11.16 o 
   0   2   9        0.74        0.00      4.85 o 
   1   2   9      772.93      902.61     13.45 o 
   2   2   9      737.21      854.99     12.68 o 
   3   2   9      676.95      766.35     12.20 o 
   4   2   9      628.74      617.10     15.00 o 
   5   2   9      125.09      135.66      7.09 o 
   6   2   9       58.47       45.21     10.38 o 
   7   2   9      417.59      436.88     16.24 o 
   8   2   9        4.24       23.42      6.25 o 
   9   2   9       46.89       62.03     13.36 o 
  10   2   9        6.35       11.83     13.22 o 
  11   2   9       21.81       22.41     15.25 o 
  12   2   9       51.15       62.92     17.05 o 
   0   3   9       34.31       41.46      3.01 o 
   1   3   9      357.05      378.01      8.65 o 
   2   3   9       29.45       31.72      4.59 o 
   3   3   9      167.47      158.54      6.62 o 
   4   3   9      144.04      144.89      9.41 o 
   5   3   9       95.28      100.73      9.99 o 
   6   3   9      125.54      128.43     11.43 o 
   7   3   9      143.84      157.01     12.69 o 
   8   3   9        1.93       14.42     10.08 o 
   9   3   9      177.23      180.66     16.40 o 
  10   3   9       55.12       16.37     15.91 o 
  11   3   9       54.09       52.03     15.02 o 
  12   3   9        2.52        0.01     14.64 o 
   0   4   9       18.19       18.25      2.61 o 
   1   4   9       66.37       63.98      5.04 o 
   2   4   9       30.07       41.54      4.28 o 
   3   4   9      237.60      237.02      8.07 o 
   4   4   9       77.37       81.02      6.06 o 
   5   4   9       44.59       40.92      6.21 o 
   6   4   9      345.05      351.59     15.98 o 
   7   4   9      198.73      188.28     13.99 o 
   8   4   9       13.51        0.00     12.52 o 
   9   4   9        5.52        2.99     13.04 o 
  10   4   9       64.34       39.64     16.03 o 
  11   4   9       37.24       40.12     15.90 o 
  12   4   9        0.23        0.01     15.72 o 
   0   5   9       42.05       34.82      2.93 o 
   1   5   9       28.69       29.98      4.51 o 
   2   5   9      187.60      206.38      8.03 o 
   3   5   9      380.88      341.78     10.21 o 
   4   5   9      412.01      435.17     12.13 o 
   5   5   9      163.70      169.57     12.56 o 
   6   5   9      151.67      137.90     11.98 o 
   7   5   9      140.55      152.68     14.05 o 
   8   5   9      178.78      185.89     17.08 o 
   9   5   9       11.52       21.15     13.03 o 
  10   5   9       44.64       37.35     14.94 o 
  11   5   9       71.54       98.94     18.21 o 
  12   5   9        6.60        5.98     16.79 o 
   0   6   9        2.72        0.41      4.35 o 
   1   6   9       96.12       84.10      6.47 o 
   2   6   9       17.42       24.17      5.75 o 
   3   6   9      303.59      307.62     10.84 o 
   4   6   9      313.63      310.78     11.57 o 
   5   6   9      196.70      180.14      9.51 o 
   6   6   9       74.28       76.61     12.60 o 
   7   6   9      355.58      347.50     20.30 o 
   8   6   9      195.37      206.64     18.14 o 
   9   6   9      101.80      115.45     15.52 o 
  10   6   9       42.51       47.78     15.88 o 
  11   6   9       15.96        0.01     16.25 o 
   0   7   9      185.64      191.25      7.34 o 
   1   7   9      339.07      297.21     11.10 o 
   2   7   9       72.38       63.00      7.05 o 
   3   7   9       84.42       82.07      7.27 o 
   4   7   9       48.97       60.14      6.35 o 
   5   7   9       46.85       30.23     12.70 o 
   6   7   9       91.23       82.21      9.14 o 
   7   7   9       78.72      104.03     13.37 o 
   8   7   9        4.16        3.54     12.61 o 
   9   7   9       45.61       52.90      9.58 o 
  10   7   9       20.60        8.78     16.47 o 
  11   7   9       10.37        2.28     16.97 o 
   0   8   9        3.55        0.40      6.76 o 
   1   8   9       64.17       44.40     12.59 o 
   2   8   9       50.51       51.89      6.66 o 
   3   8   9       48.50       46.03      7.25 o 
   4   8   9       57.59       46.64     13.22 o 
   5   8   9        2.09        0.00     12.19 o 
   6   8   9        2.21        0.00     12.05 o 
   7   8   9       15.41       23.47      7.45 o 
   8   8   9       47.63       23.02     16.41 o 
   9   8   9       12.40        0.01     14.33 o 
  10   8   9       65.44       67.96     19.35 o 
   0   9   9        6.77        0.01      8.03 o 
   1   9   9       50.45       62.71      6.65 o 
   2   9   9        9.91        0.00     12.50 o 
   3   9   9       30.71       33.79      7.40 o 
   4   9   9      184.45      147.68     16.73 o 
   5   9   9       56.03       45.76      8.34 o 
   6   9   9       50.20       49.82     13.55 o 
   7   9   9        9.26       13.47     12.66 o 
   8   9   9        6.21       16.15     13.69 o 
   9   9   9        3.34        6.50     15.12 o 
  10   9   9       10.13       17.75     15.61 o 
   0  10   9      189.53      168.24     15.68 o 
   1  10   9      179.67      183.00     16.48 o 
   2  10   9       25.67       38.23     12.39 o 
   3  10   9       30.03       18.75     13.08 o 
   4  10   9       57.16       44.87     13.91 o 
   5  10   9       69.52       46.99     15.12 o 
   6  10   9       10.21        4.18     14.18 o 
   7  10   9       48.15       38.32     15.01 o 
   8  10   9        9.65       38.53     13.82 o 
   9  10   9        0.88        0.01     17.18 o 
   0  11   9      120.67      115.31     17.69 o 
   1  11   9       61.04       39.55     15.45 o 
   2  11   9      117.68      138.71     16.37 o 
   3  11   9       18.48        0.00     15.61 o 
   4  11   9       29.94       27.79     12.75 o 
   5  11   9       13.82       16.54     14.70 o 
   6  11   9       42.23       51.17     14.67 o 
   7  11   9       19.71       13.50     16.18 o 
   8  11   9       19.09       28.82     16.12 o 
   0  12   9       86.10       75.48     15.80 o 
   1  12   9        1.30        0.78     14.10 o 
   2  12   9       12.51       11.49     13.89 o 
   3  12   9       18.70       29.37      8.20 o 
   4  12   9       11.46        0.01     15.10 o 
   5  12   9       12.54        9.01     14.81 o 
   6  12   9        3.61        0.01     15.22 o 
   0  13   9        0.21        0.01     14.65 o 
   1  13   9        7.75       18.97     13.25 o 
   2  13   9       10.16        0.01     17.38 o 
   3  13   9       11.79        7.51     15.79 o 
   4  13   9       11.46       21.35     15.25 o 
   0   0  10     3345.16     3754.78     18.31 o 
   1   0  10       63.37        0.00     17.35 o 
   2   0  10        3.48        0.00     24.32 o 
   3   0  10     1557.84     1494.89     28.94 o 
   4   0  10     1347.35     1428.11     21.86 o 
   5   0  10        7.38        0.62      8.68 o 
   6   0  10       27.87       26.25      9.59 o 
   7   0  10        4.25        9.15      9.04 o 
   8   0  10        1.99        0.00     11.59 o 
   9   0  10       40.33       29.18     13.24 o 
  10   0  10        0.57        0.01     13.03 o 
  11   0  10        0.36        0.01     14.95 o 
  12   0  10        0.71        0.01     15.78 o 
   2   1  10     1321.97     1577.03     17.43 o 
   3   1  10       86.79      113.97      8.34 o 
   4   1  10      374.47      402.97     11.91 o 
   5   1  10       58.58       61.57      9.52 o 
   6   1  10      265.38      261.91     12.79 o 
   7   1  10       27.77       19.70     10.63 o 
   8   1  10      188.62      197.60     14.74 o 
   9   1  10       53.10       46.86     13.29 o 
  10   1  10       67.40      100.01     13.61 o 
  11   1  10       30.75        9.00     16.44 o 
  12   1  10       85.84       77.99     19.86 o 
   0   2  10       86.94       91.44      3.89 o 
   1   2  10      655.28      670.92     12.30 o 
   2   2  10     1533.75     1626.68     18.37 o 
   3   2  10     1441.36     1608.09     18.66 o 
   4   2  10       19.35       12.85      8.80 o 
   5   2  10      243.94      243.36     12.38 o 
   6   2  10       69.04       71.61      6.48 o 
   7   2  10       83.88       79.92      7.85 o 
   8   2  10      224.00      204.53     16.34 o 
   9   2  10       54.46       53.72     13.33 o 
  10   2  10      131.54      149.73     15.44 o 
  11   2  10       17.23       17.04     14.30 o 
  12   2  10        6.27       26.70     15.36 o 
   0   3  10      682.01      736.34     10.01 o 
   1   3  10      440.49      444.03      9.66 o 
   2   3  10      125.11      137.16      6.77 o 
   3   3  10      275.28      279.14      8.83 o 
   4   3  10      565.40      589.01     12.69 o 
   5   3  10      326.09      333.26     11.07 o 
   6   3  10       77.34       64.63     11.56 o 
   7   3  10      182.11      174.59      9.92 o 
   8   3  10      144.14      176.45     14.16 o 
   9   3  10       16.65       15.59     12.26 o 
  10   3  10       50.73       52.70     15.50 o 
  11   3  10       13.49       33.81      7.97 o 
  12   3  10       33.76       35.19     17.19 o 
   0   4  10      281.32      295.54      5.52 o 
   1   4  10      417.88      416.12     10.23 o 
   2   4  10       50.07       48.71      5.31 o 
   3   4  10      335.45      338.33      9.73 o 
   4   4  10      697.12      655.37     13.89 o 
   5   4  10        3.88        6.81      9.45 o 
   6   4  10       51.90       45.70      7.86 o 
   7   4  10      129.04      135.65      8.79 o 
   8   4  10      316.52      331.56     19.31 o 
   9   4  10      105.37      107.98     16.10 o 
  10   4  10       30.96       16.21     14.95 o 
  11   4  10        5.23        0.01     16.01 o 
  12   4  10        9.76        1.37     16.40 o 
   0   5  10      343.55      351.18      6.29 o 
   1   5  10       47.40       49.37      5.21 o 
   2   5  10       41.91       52.82      5.08 o 
   3   5  10      325.58      316.42     10.63 o 
   4   5  10        9.69        5.84      9.83 o 
   5   5  10      254.12      233.70     14.86 o 
   6   5  10      243.45      211.68     15.21 o 
   7   5  10      169.43      185.52     15.11 o 
   8   5  10      116.00      110.45     15.79 o 
   9   5  10       67.04       85.31     14.76 o 
  10   5  10       18.85       19.16     15.09 o 
  11   5  10       20.83       30.89     15.66 o 
   0   6  10        8.87        1.59      4.99 o 
   1   6  10       25.39       23.96      4.78 o 
   2   6  10       77.78       83.67      6.26 o 
   3   6  10      407.11      401.02     12.25 o 
   4   6  10       44.68       26.08     11.64 o 
   5   6  10        8.80       12.38     10.58 o 
   6   6  10       67.10       49.44     13.22 o 
   7   6  10       64.70       65.53     14.05 o 
   8   6  10       18.17        0.00     14.29 o 
   9   6  10       11.53        0.01     14.68 o 
  10   6  10        9.59        4.49     14.55 o 
  11   6  10       20.44       16.95     15.88 o 
   0   7  10        0.09        2.02      6.55 o 
   1   7  10      202.46      199.11      9.12 o 
   2   7  10      182.65      165.93      8.74 o 
   3   7  10        7.00       13.08     10.10 o 
   4   7  10      165.87      157.88      9.40 o 
   5   7  10      128.47      128.18     13.85 o 
   6   7  10      170.11      173.16     14.88 o 
   7   7  10       20.87       17.71     12.91 o 
   8   7  10       65.25       64.41     16.06 o 
   9   7  10       64.96       26.82     16.49 o 
  10   7  10       22.39       20.12     17.16 o 
  11   7  10       45.51       37.26     19.87 o 
   0   8  10       27.97       20.06      7.85 o 
   1   8  10      104.08      107.77      7.86 o 
   2   8  10       76.38       53.70     11.94 o 
   3   8  10      123.34      130.31      9.06 o 
   4   8  10       81.39       78.03      8.11 o 
   5   8  10       12.36       13.53     12.36 o 
   6   8  10       14.01       12.69     13.10 o 
   7   8  10       53.63       59.38     14.07 o 
   8   8  10       16.99        0.00     15.82 o 
   9   8  10        7.34        7.51     15.10 o 
  10   8  10       44.92       64.04     18.44 o 
   0   9  10        6.04        0.01      8.50 o 
   1   9  10       20.57       13.29     12.54 o 
   2   9  10       10.57        0.00     12.87 o 
   3   9  10       85.79       63.88     14.40 o 
   4   9  10       16.32        4.59     12.23 o 
   5   9  10       10.06        0.00     13.89 o 
   6   9  10      112.47      129.20     16.05 o 
   7   9  10        1.55       13.83     13.00 o 
   8   9  10       12.12        0.01     17.17 o 
   9   9  10       40.96       37.69     17.66 o 
   0  10  10      467.93      449.79     23.70 o 
   1  10  10       24.43       29.97     14.13 o 
   2  10  10      367.49      386.96     19.14 o 
   3  10  10       44.40       23.11     15.26 o 
   4  10  10       21.61       22.54     12.56 o 
   5  10  10       12.88        0.01     14.55 o 
   6  10  10        4.20        7.02     13.11 o 
   7  10  10        6.70       13.55      7.74 o 
   8  10  10       14.59        0.01     17.13 o 
   0  11  10        0.44        8.76     13.82 o 
   1  11  10       35.12       11.72     17.16 o 
   2  11  10      120.48      105.56     17.51 o 
   3  11  10       44.12       54.42     14.75 o 
   4  11  10       31.01       44.53     13.67 o 
   5  11  10       49.84       56.81      9.53 o 
   6  11  10       26.75       21.96     15.98 o 
   7  11  10        6.00        1.78     15.24 o 
   0  12  10        2.59       12.03     13.72 o 
   1  12  10       76.65       40.24     16.69 o 
   2  12  10       21.92       35.75     13.52 o 
   3  12  10       19.31       25.63     13.60 o 
   4  12  10       11.39        0.01     17.51 o 
   5  12  10        7.66       23.84      8.39 o 
   6  12  10        4.04       12.35     14.36 o 
   0  13  10        0.15        0.01     16.34 o 
   1  13  10        5.89        4.41     15.53 o 
   2  13  10        2.09       18.68     13.65 o 
   3  13  10        6.22        0.01     15.37 o 
   4  13  10        3.13       11.60     14.11 o 
   1   0  11      566.44      633.49     16.05 o 
   2   0  11       46.36        0.00     51.13 o 
   3   0  11      646.54      545.15     19.48 o 
   4   0  11        1.77        0.00      8.65 o 
   5   0  11       63.29       71.98      6.38 o 
   6   0  11       29.26       20.71     11.18 o 
   7   0  11      162.37      160.76      9.05 o 
   8   0  11        1.42        9.13     10.70 o 
   9   0  11        7.92        9.53     11.80 o 
  10   0  11        3.30        8.27      7.25 o 
  11   0  11       27.39       22.85     14.87 o 
  12   0  11       25.92       14.60     16.81 o 
   0   1  11     2020.02     2325.97     15.73 o 
   2   1  11      591.45      694.18     12.87 o 
   3   1  11      124.98      140.69     10.75 o 
   4   1  11        7.97       19.09      4.91 o 
   5   1  11       49.09       53.46      6.14 o 
   6   1  11      315.80      312.71     10.85 o 
   7   1  11       54.88       45.54     11.98 o 
   8   1  11      246.22      250.18     15.77 o 
   9   1  11       45.83       50.84     13.55 o 
  10   1  11        5.77        9.11     12.91 o 
  11   1  11        2.93        0.01     14.87 o 
  12   1  11       39.10       60.39     17.63 o 
   0   2  11       31.68       37.95      4.00 o 
   1   2  11      647.25      634.34     12.01 o 
   2   2  11      428.52      455.86     10.50 o 
   3   2  11      112.32      105.40      9.99 o 
   4   2  11      174.41      160.29     12.23 o 
   5   2  11      158.43      179.67      9.15 o 
   6   2  11      762.87      770.85     21.43 o 
   7   2  11       30.60       25.92     11.59 o 
   8   2  11      436.06      448.84     20.31 o 
   9   2  11       55.80       52.58     14.36 o 
  10   2  11       66.98       73.11     14.81 o 
  11   2  11       20.45       10.18     16.06 o 
  12   2  11       45.93       43.51     17.59 o 
   0   3  11      175.27      161.10      5.49 o 
   1   3  11      485.55      588.59     12.08 o 
   2   3  11      241.81      253.10      8.57 o 
   3   3  11       12.76        4.46      8.58 o 
   4   3  11      475.08      486.36     15.07 o 
   5   3  11      311.22      311.61     14.94 o 
   6   3  11      118.69      106.87      9.19 o 
   7   3  11      595.67      603.24     20.95 o 
   8   3  11       57.47       70.48     12.33 o 
   9   3  11      148.15      145.07     17.73 o 
  10   3  11       52.82       46.00     14.47 o 
  11   3  11        4.09        0.01     16.71 o 
  12   3  11       14.25       22.81     15.33 o 
   0   4  11      521.34      463.39      6.59 o 
   1   4  11       14.73        7.38      8.41 o 
   2   4  11       14.93       21.46      4.99 o 
   3   4  11     1012.70     1011.13     17.05 o 
   4   4  11      466.04      488.62     12.64 o 
   5   4  11      252.83      213.50     10.13 o 
   6   4  11      212.16      204.67     15.28 o 
   7   4  11      183.23      140.53     16.04 o 
   8   4  11        5.43        0.00     13.20 o 
   9   4  11       50.59       20.88     15.38 o 
  10   4  11        1.03        0.39     13.45 o 
  11   4  11       32.92       51.54     16.99 o 
  12   4  11       21.47       51.34     16.50 o 
   0   5  11      123.09      111.16      4.48 o 
   1   5  11      138.55      143.02      7.82 o 
   2   5  11      238.14      254.74      9.45 o 
   3   5  11      269.20      259.50     10.36 o 
   4   5  11      312.72      321.29     11.24 o 
   5   5  11      596.00      692.88     20.57 o 
   6   5  11       76.31       93.83     13.23 o 
   7   5  11      138.45      148.44     14.29 o 
   8   5  11       30.40       33.19      8.53 o 
   9   5  11      124.78      114.11     19.06 o 
  10   5  11       36.10       49.04     16.48 o 
  11   5  11       17.52        0.01     17.27 o 
   0   6  11        0.25        0.20      4.01 o 
   1   6  11      100.38      101.98      7.15 o 
   2   6  11      212.13      187.42      9.42 o 
   3   6  11      241.57      229.12     10.37 o 
   4   6  11      128.31      131.65      8.80 o 
   5   6  11      183.26      193.97     13.77 o 
   6   6  11      181.16      177.43     16.44 o 
   7   6  11       32.32       31.83     13.23 o 
   8   6  11      110.44      122.69     17.54 o 
   9   6  11        1.81        0.00     15.95 o 
  10   6  11       26.81        3.35     16.59 o 
  11   6  11       17.56       42.30     10.10 o 
   0   7  11        9.76        0.32      7.36 o 
   1   7  11       78.69       71.82     11.51 o 
   2   7  11       52.51       22.77     12.13 o 
   3   7  11      288.55      283.97     12.37 o 
   4   7  11       40.96       46.88      7.95 o 
   5   7  11      302.14      288.16     17.66 o 
   6   7  11       24.99        0.00     13.52 o 
   7   7  11      103.74      135.40     15.50 o 
   8   7  11       15.81        4.13     13.68 o 
   9   7  11      108.43      114.31     18.09 o 
  10   7  11       24.79       45.64     16.03 o 
   0   8  11        0.13        0.01      8.16 o 
   1   8  11      387.88      402.04     18.85 o 
   2   8  11      203.17      191.87     10.03 o 
   3   8  11      248.18      218.29     11.28 o 
   4   8  11        6.51        0.00     12.71 o 
   5   8  11       42.45       28.36     13.82 o 
   6   8  11       99.15      131.57     14.49 o 
   7   8  11       45.21       47.20     15.02 o 
   8   8  11        0.22        0.01     15.38 o 
   9   8  11        2.45        0.01     15.99 o 
  10   8  11        4.56        0.01     18.76 o 
   0   9  11      124.26      122.67      8.24 o 
   1   9  11       59.74       48.95     14.40 o 
   2   9  11       17.97       22.89     12.61 o 
   3   9  11       47.98       37.50     13.58 o 
   4   9  11       18.87        3.39     13.81 o 
   5   9  11       86.56       93.50     14.70 o 
   6   9  11        3.56        0.01     13.02 o 
   7   9  11       36.55       33.57     15.42 o 
   8   9  11       45.37       42.45     17.76 o 
   9   9  11        0.25        0.01     18.18 o 
   0  10  11       14.05       22.62     14.32 o 
   1  10  11      336.85      326.03     21.57 o 
   2  10  11      183.36      198.29     16.53 o 
   3  10  11       86.00       89.42      8.90 o 
   4  10  11        9.55       16.60     13.18 o 
   5  10  11       17.17        8.41     14.62 o 
   6  10  11       31.16       26.88     15.57 o 
   7  10  11        6.12       14.84     13.57 o 
   8  10  11       15.22       33.07      9.15 o 
   0  11  11      151.44      147.09     19.11 o 
   1  11  11      190.04      116.74     22.32 o 
   2  11  11      265.98      254.15     22.53 o 
   3  11  11       12.99       22.55     14.28 o 
   4  11  11       41.07       31.33     16.84 o 
   5  11  11       28.69       32.47      8.83 o 
   6  11  11       11.99        0.01     15.36 o 
   7  11  11       24.09       46.48     14.85 o 
   0  12  11       65.43      102.20     15.35 o 
   1  12  11       33.20       45.06     14.07 o 
   2  12  11        7.56       24.61     15.15 o 
   3  12  11       13.97       22.49     13.09 o 
   4  12  11       34.60       31.45     17.15 o 
   5  12  11        0.17        0.01     14.71 o 
   0  13  11       15.56        0.01     16.85 o 
   1  13  11       11.10       30.73     15.11 o 
   2  13  11       21.74       15.03     16.19 o 
   3  13  11        2.73        0.01     16.31 o 
   0   0  12     4574.20     5025.17     24.25 o 
   1   0  12      657.26      701.65     13.37 o 
   2   0  12     2730.87     2794.49     34.18 o 
   3   0  12      134.55      110.24     14.33 o 
   4   0  12      842.01      819.97     19.97 o 
   5   0  12        3.51        0.00     10.00 o 
   6   0  12      421.00      391.75     17.15 o 
   8   0  12      217.52      212.39     10.86 o 
   9   0  12       14.97        7.16     12.62 o 
  10   0  12       23.42       30.37     13.42 o 
  11   0  12       27.95       34.27     15.63 o 
  12   0  12        1.80        0.01     15.09 o 
   0   1  12     1395.65     1559.55     13.70 o 
   1   1  12      394.16      446.78     11.46 o 
   2   1  12     1501.67     1512.34     19.27 o 
   3   1  12      549.96      535.98     16.13 o 
   4   1  12      118.33      113.44     11.15 o 
   5   1  12      183.83      199.58     12.78 o 
   6   1  12      292.78      293.93     11.35 o 
   7   1  12       24.93       17.13     12.30 o 
   8   1  12       24.70        8.04     13.32 o 
   9   1  12       41.07       29.11     14.14 o 
  10   1  12       49.19       45.57     15.44 o 
  11   1  12        0.09        0.01     13.74 o 
  12   1  12       36.65       22.34     17.59 o 
   0   2  12       97.75      104.42      4.63 o 
   1   2  12      427.74      440.51     10.69 o 
   2   2  12      169.04      180.36      7.45 o 
   3   2  12      390.77      428.52     11.14 o 
   4   2  12      127.92      125.93     11.04 o 
   5   2  12      252.21      275.75     10.41 o 
   6   2  12      399.44      352.06     18.15 o 
   7   2  12      270.35      250.75     14.96 o 
   8   2  12      151.91      160.73     15.31 o 
   9   2  12       56.02       47.92     14.80 o 
  10   2  12       40.71       56.94      8.53 o 
  11   2  12        7.06        0.01     15.32 o 
  12   2  12        6.67       10.13     15.49 o 
   0   3  12       54.56       47.83      4.21 o 
   1   3  12      160.29      191.86      8.13 o 
   2   3  12       39.94       17.80     10.32 o 
   3   3  12      518.90      523.20     12.78 o 
   4   3  12      185.99      189.05     13.81 o 
   5   3  12      390.19      375.81     17.86 o 
   6   3  12      215.20      242.89     15.96 o 
   7   3  12       90.04       81.13     13.29 o 
   8   3  12        2.28        0.00     13.37 o 
   9   3  12       10.28       13.49     13.09 o 
  10   3  12        3.33        0.01     14.63 o 
  11   3  12        8.03        0.01     15.30 o 
   0   4  12      445.82      463.72      7.30 o 
   1   4  12      971.01      959.04     16.40 o 
   2   4  12      129.79      133.15      7.80 o 
   3   4  12      118.75      114.54      7.65 o 
   4   4  12       75.30       75.01      6.92 o 
   5   4  12      280.95      293.03     17.17 o 
   6   4  12      636.99      707.07     22.36 o 
   7   4  12      264.27      259.61     17.41 o 
   8   4  12       74.81       54.87     15.17 o 
   9   4  12       28.47       14.64     14.78 o 
  10   4  12        3.41        0.01     15.56 o 
  11   4  12       15.12       12.26     15.53 o 
   0   5  12      214.22      201.79      5.85 o 
   1   5  12      176.09      174.50      9.09 o 
   2   5  12       18.64       11.11     10.08 o 
   3   5  12      261.94      258.06     10.49 o 
   4   5  12      622.72      597.49     14.80 o 
   5   5  12     1224.46     1214.25     29.01 o 
   6   5  12       49.56       41.34     14.53 o 
   7   5  12        0.44        0.00     12.90 o 
   8   5  12       71.02       78.61     15.25 o 
   9   5  12       50.02       74.62      9.75 o 
  10   5  12        9.22        0.41     15.55 o 
  11   5  12       33.81       51.49     16.74 o 
   0   6  12        8.74        3.84      5.76 o 
   1   6  12      325.29      307.17     15.73 o 
   2   6  12      137.22      146.83      8.62 o 
   3   6  12      463.90      471.63     13.82 o 
   4   6  12      123.16      122.49      8.58 o 
   5   6  12       44.19       24.09     13.82 o 
   6   6  12        9.75        2.50     13.42 o 
   7   6  12       20.16       25.77      8.15 o 
   8   6  12        5.83        6.23     12.79 o 
   9   6  12       69.04       55.61     16.80 o 
  10   6  12        3.80        0.01     15.17 o 
   0   7  12      363.55      383.17     10.35 o 
   1   7  12       48.59       72.69      6.94 o 
   2   7  12       69.18       52.54     13.47 o 
   3   7  12      360.67      333.86     13.08 o 
   4   7  12      366.73      333.63     19.67 o 
   5   7  12       20.11       20.45     12.33 o 
   6   7  12       36.96       30.04     12.80 o 
   7   7  12        5.09        0.00     14.12 o 
   8   7  12       57.18      107.98     14.58 o 
   9   7  12        4.13        2.50     15.02 o 
  10   7  12       18.54       24.78     16.16 o 
   0   8  12        0.73        0.06      8.27 o 
   1   8  12       76.90       66.00     14.39 o 
   2   8  12       17.54        0.00     14.10 o 
   3   8  12      217.26      216.69     16.37 o 
   4   8  12      259.60      233.01     19.22 o 
   5   8  12       27.79        9.81     13.61 o 
   6   8  12       31.27       27.88     13.79 o 
   7   8  12       16.71       15.99     14.05 o 
   8   8  12       32.12        1.23     18.27 o 
   9   8  12       27.19       21.12     17.15 o 
   0   9  12     1018.92     1053.64     18.26 o 
   1   9  12      140.20      141.35     16.14 o 
   2   9  12      223.43      204.64     17.24 o 
   3   9  12       62.20       40.28     16.26 o 
   4   9  12       64.04       49.55     16.41 o 
   5   9  12       29.77       26.64     13.62 o 
   6   9  12        8.83       13.43     13.81 o 
   7   9  12       26.61        0.01     17.34 o 
   8   9  12        5.72       11.78     14.32 o 
   9   9  12       21.36       32.61     15.38 o 
   0  10  12       21.49        6.04     14.88 o 
   1  10  12       85.07       92.41     16.31 o 
   2  10  12       12.58        5.77     13.33 o 
   3  10  12        2.58       11.42     14.12 o 
   4  10  12       38.68       33.15     15.88 o 
   5  10  12        5.22       16.56     13.72 o 
   6  10  12       15.30       25.19     14.84 o 
   7  10  12       13.89       22.65     15.60 o 
   8  10  12        0.21        0.01     16.30 o 
   0  11  12       16.98       16.31     14.01 o 
   1  11  12       22.00        0.00     16.25 o 
   2  11  12       40.03       35.02     16.41 o 
   3  11  12       62.49       57.33     17.26 o 
   4  11  12       15.66        0.01     17.00 o 
   5  11  12       13.38        0.01     15.27 o 
   6  11  12        0.41        4.45     14.69 o 
   0  12  12       22.67        8.48     16.53 o 
   1  12  12        1.11        0.01     15.65 o 
   2  12  12       15.22        0.01     15.74 o 
   3  12  12        1.69        0.01     15.57 o 
   4  12  12       49.50       61.46     17.30 o 
   5  12  12        3.89        0.01     17.50 o 
   0  13  12        1.95       10.17     14.72 o 
   1  13  12        0.33        4.18     15.30 o 
   2  13  12       13.54       22.90     16.91 o 
   1   0  13      340.08      375.58     14.64 o 
   2   0  13      298.07      291.08     15.90 o 
   3   0  13      236.56      213.95     16.30 o 
   4   0  13      181.64      197.01     13.90 o 
   5   0  13        4.77        0.25     10.45 o 
   6   0  13      138.88      131.09     13.59 o 
   8   0  13      208.93      258.83     17.56 o 
   9   0  13       14.30       18.06     13.95 o 
  10   0  13       96.41       95.48     16.90 o 
  11   0  13        0.04       13.20     12.78 o 
  12   0  13       16.54       22.89     16.51 o 
   0   1  13        2.67        0.00      7.03 o 
   1   1  13      390.61      428.70     11.86 o 
   2   1  13     1139.90     1170.81     21.66 o 
   3   1  13      361.73      377.63     15.12 o 
   4   1  13        2.54        0.00     10.49 o 
   5   1  13      195.49      173.13     13.29 o 
   6   1  13      452.73      448.63     19.50 o 
   7   1  13       88.25       72.48     13.43 o 
   8   1  13       11.91       21.62      7.19 o 
   9   1  13       96.78       83.63     15.57 o 
  10   1  13       32.14       24.94     14.65 o 
  11   1  13        5.31       24.78     13.02 o 
   0   2  13      155.88      146.37      5.37 o 
   1   2  13        7.07        4.98      9.56 o 
   2   2  13      213.94      224.68      9.55 o 
   3   2  13      468.02      529.92     16.28 o 
   4   2  13        2.39        0.00      9.01 o 
   5   2  13      174.51      158.43     13.53 o 
   6   2  13      257.65      241.04     15.53 o 
   7   2  13       39.33       34.74     13.11 o 
   8   2  13       22.82       30.17     12.32 o 
   9   2  13        1.90        0.36     12.65 o 
  10   2  13        5.69        0.01     14.74 o 
  11   2  13        6.79        0.01     15.56 o 
   0   3  13      946.77     1018.84     12.40 o 
   1   3  13       80.10       89.66      6.59 o 
   2   3  13      700.37      676.34     14.60 o 
   3   3  13      260.82      235.87      9.60 o 
   4   3  13      404.21      415.69     17.71 o 
   5   3  13      287.36      299.75     12.01 o 
   6   3  13      452.28      478.78     19.47 o 
   7   3  13      104.88      115.66     13.22 o 
   8   3  13       73.07       71.31     13.80 o 
   9   3  13       29.21       28.11      7.42 o 
  10   3  13        0.74       16.08     12.33 o 
  11   3  13       42.04       57.61     16.05 o 
   0   4  13       64.53       73.50      4.30 o 
   1   4  13      103.28      103.45      7.40 o 
   2   4  13       50.47       64.99      6.59 o 
   3   4  13       50.91       32.34     11.18 o 
   4   4  13      153.79      156.72     13.47 o 
   5   4  13      581.72      605.07     22.13 o 
   6   4  13      290.67      270.22     17.72 o 
   7   4  13      123.32      136.89      9.98 o 
   8   4  13       61.18       68.59     16.36 o 
   9   4  13       16.34        0.01     14.53 o 
  10   4  13        5.72       18.99     13.10 o 
  11   4  13       20.39       35.60     16.30 o 
   0   5  13        1.37       10.27      5.30 o 
   1   5  13      207.01      241.14     10.10 o 
   2   5  13       87.75       75.00      6.95 o 
   3   5  13       84.27       75.98      7.86 o 
   4   5  13      308.54      277.24     12.24 o 
   5   5  13      578.53      559.74     23.05 o 
   6   5  13       33.30        2.78     14.97 o 
   7   5  13      209.07      217.91     18.32 o 
   8   5  13       10.90        0.00     14.56 o 
   9   5  13       52.99       55.84     16.51 o 
  10   5  13        9.49       24.52      8.97 o 
  11   5  13        2.69        0.01     15.56 o 
   0   6  13       27.48       27.08      4.11 o 
   1   6  13      140.16      144.77      8.80 o 
   2   6  13      146.77      135.36      9.22 o 
   3   6  13      620.05      650.29     16.22 o 
   4   6  13      390.51      364.87     19.87 o 
   5   6  13      177.44      123.92     17.21 o 
   6   6  13      696.70      761.79     26.31 o 
   7   6  13       27.49       25.57      7.98 o 
   8   6  13       37.56       36.47     14.59 o 
   9   6  13        9.98       16.41     14.96 o 
  10   6  13        5.67       25.73     14.77 o 
   0   7  13       21.14        5.20      9.23 o 
   1   7  13       36.56       26.76     11.70 o 
   2   7  13       24.29       24.82     12.48 o 
   3   7  13      207.23      179.82     11.07 o 
   4   7  13        1.18       16.00     11.87 o 
   5   7  13      277.24      263.98     18.67 o 
   6   7  13       24.15       17.70     13.93 o 
   7   7  13       10.25        8.52     14.17 o 
   8   7  13       29.14        0.01     16.54 o 
   9   7  13       30.52       29.68     16.71 o 
  10   7  13        5.09        0.01     18.14 o 
   0   8  13       81.76       77.78      7.37 o 
   1   8  13       66.40       73.47      9.07 o 
   2   8  13        8.49       14.25     11.57 o 
   3   8  13       55.55       49.87      8.33 o 
   4   8  13        2.33        0.00     14.35 o 
   5   8  13       71.47       41.13     15.86 o 
   6   8  13        9.13       15.93     13.06 o 
   7   8  13        6.53        0.01     14.33 o 
   8   8  13        6.77       20.31     14.21 o 
   9   8  13       12.37        9.51     16.77 o 
   0   9  13      145.62      152.65      9.63 o 
   1   9  13       53.35       53.38     15.83 o 
   2   9  13       21.92       21.18      8.95 o 
   3   9  13       36.54       52.07     14.54 o 
   4   9  13       90.27      105.40     16.31 o 
   5   9  13       12.63       14.74     14.53 o 
   6   9  13        1.94        0.01     13.61 o 
   7   9  13       17.14        8.81     15.54 o 
   8   9  13        0.81        0.01     15.80 o 
   0  10  13        4.00        0.00     15.04 o 
   1  10  13       65.21       75.13     15.93 o 
   2  10  13      117.05      123.40     17.38 o 
   3  10  13       50.49       35.86     16.60 o 
   4  10  13       55.85       44.15     16.26 o 
   5  10  13       51.72       50.49     16.71 o 
   6  10  13       35.98       17.46     16.71 o 
   7  10  13       10.72       13.90     15.54 o 
   0  11  13        6.43        0.01     15.65 o 
   1  11  13       31.44       25.79     15.94 o 
   2  11  13       14.01        0.81     16.53 o 
   3  11  13        4.12        0.01     15.89 o 
   4  11  13        3.67        0.01     15.77 o 
   5  11  13        4.07        0.01     16.58 o 
   6  11  13       29.71       42.55     17.38 o 
   0  12  13       34.04       50.70     15.86 o 
   1  12  13       21.60       31.56     13.88 o 
   2  12  13        0.86        0.01     16.43 o 
   3  12  13        1.17        0.01     15.10 o 
   4  12  13        7.05        6.46     16.07 o 
   0   0  14      206.88      189.90      6.31 o 
   1   0  14       13.37       10.64     10.34 o 
   2   0  14        1.55        0.00     10.55 o 
   3   0  14      100.22       32.17     16.08 o 
   4   0  14       30.90        6.89     10.61 o 
   5   0  14      230.72      219.39     15.64 o 
   6   0  14        0.73        0.00     12.06 o 
   8   0  14       68.96       73.71     15.17 o 
   9   0  14       42.53       40.49      9.14 o 
  10   0  14        0.00        0.01     15.01 o 
  11   0  14        8.09        0.01     16.70 o 
   0   1  14      314.76      344.49      7.73 o 
   1   1  14      220.28      259.52     10.45 o 
   2   1  14      538.28      514.66     13.05 o 
   3   1  14      103.27      119.35     11.72 o 
   4   1  14      466.76      435.08     18.21 o 
   5   1  14       32.81       20.99     12.06 o 
   6   1  14      148.33      173.46     13.38 o 
   7   1  14       58.79       47.01     13.77 o 
   8   1  14      143.82      141.28     17.03 o 
   9   1  14        7.75        0.00     14.55 o 
  10   1  14       15.70        4.44     15.69 o 
  11   1  14        3.19        0.01     17.72 o 
   0   2  14      187.85      192.89      6.50 o 
   1   2  14       11.40        5.84     11.06 o 
   2   2  14       18.17       18.88     10.46 o 
   3   2  14      373.58      366.90     15.68 o 
   4   2  14       74.74       98.08     11.55 o 
   5   2  14      143.04      152.35     13.32 o 
   6   2  14        8.03        0.00     12.81 o 
   7   2  14       46.97       37.38     12.52 o 
   8   2  14       10.24        7.87     11.52 o 
   9   2  14       58.98       53.59     15.05 o 
  10   2  14       12.39       13.13      8.50 o 
  11   2  14       13.38        4.46     16.26 o 
   0   3  14      109.83      105.72      6.73 o 
   1   3  14      354.35      332.33     11.68 o 
   2   3  14       23.61       30.11      6.34 o 
   3   3  14      147.01      142.27      8.67 o 
   4   3  14      419.67      441.47     18.61 o 
   5   3  14       48.96       48.08      6.70 o 
   6   3  14        9.10       12.52     12.26 o 
   7   3  14        2.19        0.00     13.17 o 
   8   3  14       65.09       65.94     14.02 o 
   9   3  14       21.22       31.89      7.93 o 
  10   3  14       29.31       25.38     16.60 o 
  11   3  14        0.17       20.41      8.82 o 
   0   4  14       10.72        3.70      6.25 o 
   1   4  14      119.91      123.32      8.17 o 
   2   4  14      257.18      249.03     10.45 o 
   3   4  14      123.05      106.45     13.90 o 
   4   4  14       31.60       17.84     14.51 o 
   5   4  14      217.09      230.14     17.23 o 
   6   4  14      158.05      143.51     16.29 o 
   7   4  14      171.34      151.66     16.85 o 
   8   4  14       87.12       82.29     16.32 o 
   9   4  14       43.12       58.20      9.45 o 
  10   4  14        3.85        0.01     16.42 o 
  11   4  14       11.48        7.43     16.20 o 
   0   5  14      151.28      158.62      5.75 o 
   1   5  14       23.24       23.07     11.92 o 
   2   5  14      123.45      112.89      9.78 o 
   3   5  14      542.84      527.72     21.12 o 
   4   5  14      686.02      687.31     23.08 o 
   5   5  14      133.21      128.27     15.66 o 
   6   5  14       15.01        4.21     14.76 o 
   7   5  14       29.98       30.44      8.19 o 
   8   5  14       66.83       64.06     15.40 o 
   9   5  14       24.20       16.73      8.54 o 
  10   5  14        2.18        0.01     15.15 o 
   0   6  14       84.97       85.05      5.74 o 
   1   6  14      315.55      311.05     13.58 o 
   2   6  14       70.38       41.99     14.42 o 
   3   6  14       33.15       27.07     12.90 o 
   4   6  14       50.50       59.67      8.28 o 
   5   6  14       40.93       49.65      7.98 o 
   6   6  14       61.75       36.48     16.34 o 
   7   6  14      163.01      169.19     17.69 o 
   8   6  14        1.89       10.24     13.45 o 
   9   6  14       15.20       12.30     14.69 o 
  10   6  14        9.81       25.15      9.67 o 
   0   7  14      374.73      381.96     11.83 o 
   1   7  14      367.38      346.58     18.94 o 
   2   7  14      187.17      204.68     10.58 o 
   3   7  14      367.71      391.85     15.18 o 
   4   7  14      106.74      110.05     14.96 o 
   5   7  14      118.75      114.09     16.37 o 
   6   7  14      174.20      178.52     16.85 o 
   7   7  14        7.17        0.01     15.79 o 
   8   7  14        2.25        1.66     14.90 o 
   9   7  14        5.27        0.01     15.86 o 
   0   8  14      192.20      199.85      9.42 o 
   1   8  14       32.04        4.25     14.50 o 
   2   8  14       86.64       48.05     17.01 o 
   3   8  14       17.30        0.00     14.35 o 
   4   8  14       42.96       36.28     15.73 o 
   5   8  14      184.45      160.23     19.39 o 
   6   8  14       51.96       65.91      9.40 o 
   7   8  14       12.20        0.01     16.33 o 
   8   8  14       22.89       24.04     15.67 o 
   9   8  14       35.04       59.74     16.42 o 
   0   9  14      334.37      283.32     12.29 o 
   1   9  14       36.24        9.22     16.46 o 
   2   9  14      191.02      180.33     19.91 o 
   3   9  14      125.61      139.15     16.50 o 
   4   9  14        3.08        0.01     14.22 o 
   5   9  14       10.35        7.45     14.02 o 
   6   9  14       22.73       13.96     16.70 o 
   7   9  14        7.73        0.01     15.95 o 
   8   9  14       37.77       36.57     18.40 o 
   0  10  14        0.65       10.49      8.62 o 
   1  10  14       86.05       87.28     17.05 o 
   2  10  14       48.01       53.95     16.14 o 
   3  10  14       13.58        0.40     17.06 o 
   4  10  14        5.62        2.04     15.52 o 
   5  10  14        9.30        0.01     16.06 o 
   6  10  14       67.35       54.07     20.01 o 
   7  10  14       19.51       27.72     17.16 o 
   0  11  14        2.70        8.31     14.15 o 
   1  11  14       58.03       19.19     18.64 o 
   2  11  14       90.37      126.21     17.55 o 
   3  11  14       17.33       21.82     15.13 o 
   4  11  14        7.68       20.70     14.39 o 
   5  11  14       47.27       61.60     18.65 o 
   0  12  14        7.32        0.01     17.22 o 
   1  12  14       54.79       62.43     17.97 o 
   2  12  14        6.80        2.28     15.22 o 
   3  12  14        1.89        0.01     16.39 o 
   1   0  15        6.98        1.41     11.89 o 
   2   0  15       18.94        0.00     24.45 o 
   3   0  15      119.53        0.00     36.91 o 
   4   0  15      142.31      111.04     16.87 o 
   5   0  15       71.57       78.34      7.67 o 
   6   0  15       64.04       49.15     14.35 o 
   8   0  15        0.81        2.10     13.18 o 
   9   0  15        7.95        0.01     14.34 o 
  10   0  15        1.63       10.01     13.48 o 
  11   0  15        0.01        0.01     15.10 o 
   0   1  15        0.81        0.00      8.58 o 
   1   1  15      679.58      704.08     15.57 o 
   2   1  15      222.18      210.01     16.44 o 
   3   1  15       15.79       10.34     12.30 o 
   4   1  15      511.42      532.77     19.59 o 
   5   1  15      111.73      121.91     13.51 o 
   6   1  15       78.52       51.21     14.16 o 
   7   1  15       99.14      103.99     14.31 o 
   8   1  15      106.74       90.53     16.44 o 
   9   1  15       10.45        3.47     13.72 o 
  10   1  15       12.82       11.31     14.12 o 
  11   1  15       28.38       51.99     16.34 o 
   0   2  15      346.81      391.93      9.20 o 
   1   2  15      833.50      936.81     19.69 o 
   2   2  15      222.28      237.67     10.53 o 
   3   2  15        7.03        1.29     12.14 o 
   4   2  15       41.56       43.60     12.08 o 
   5   2  15       96.70      100.41     13.02 o 
   6   2  15       15.27        0.00     13.09 o 
   7   2  15       19.24        0.33     13.39 o 
   8   2  15        6.48        3.94     13.91 o 
   9   2  15       35.72       31.58     15.94 o 
  10   2  15       22.14       28.01      8.27 o 
  11   2  15        0.41        0.01     17.03 o 
   0   3  15       26.84        3.56      9.28 o 
   1   3  15      194.55      190.42     10.06 o 
   2   3  15      102.13      129.55     12.79 o 
   3   3  15       10.02        0.26     11.37 o 
   4   3  15       15.08        5.59     12.30 o 
   5   3  15       65.55       71.99      8.09 o 
   6   3  15      535.45      538.98     22.39 o 
   7   3  15       59.74       64.49     14.13 o 
   8   3  15       10.56       12.98      7.51 o 
   9   3  15       12.68       21.47     13.03 o 
  10   3  15       15.17       33.19     13.88 o 
   0   4  15       43.92       38.02      4.57 o 
   1   4  15      544.95      528.34     15.00 o 
   2   4  15       77.50       51.82     14.37 o 
   3   4  15      149.85      145.49      9.31 o 
   4   4  15       90.07       87.83     13.43 o 
   5   4  15      136.21      121.53     15.57 o 
   6   4  15       79.38       86.74     14.88 o 
   7   4  15       20.19        4.88     14.22 o 
   8   4  15       62.44       94.82     14.97 o 
   9   4  15       22.23       28.18     14.20 o 
  10   4  15        1.80        0.01     16.55 o 
   0   5  15      447.88      478.49     10.76 o 
   1   5  15      279.81      256.76     11.47 o 
   2   5  15      123.52      120.43      9.79 o 
   3   5  15       60.53       60.21      8.56 o 
   4   5  15       22.49        3.06     13.73 o 
   5   5  15       41.75       33.96     13.54 o 
   6   5  15      136.38      133.22     16.72 o 
   7   5  15       35.85       23.57     13.79 o 
   8   5  15       24.34        3.14     15.52 o 
   9   5  15       16.64       30.40     13.76 o 
  10   5  15       28.90       29.61     18.53 o 
   0   6  15       37.49       32.03      7.10 o 
   1   6  15      398.29      376.15     20.18 o 
   2   6  15       29.08       10.56     13.95 o 
   3   6  15       43.95       54.84      7.92 o 
   4   6  15      110.49      111.89     14.45 o 
   5   6  15       19.46        8.77     13.82 o 
   6   6  15       20.69        1.78     15.01 o 
   7   6  15       48.95       36.07     16.00 o 
   8   6  15       48.66       53.59     15.26 o 
   9   6  15        7.78        0.44     16.32 o 
   0   7  15      384.80      386.34     12.18 o 
   1   7  15       64.20       71.65      8.47 o 
   2   7  15      151.03      171.57     14.77 o 
   3   7  15      151.55      138.79     17.02 o 
   4   7  15       60.36       50.24     14.08 o 
   5   7  15       22.38       22.19     14.41 o 
   6   7  15        1.01        0.01     14.75 o 
   7   7  15       10.48       19.98     14.95 o 
   8   7  15        0.54        1.29     15.07 o 
   9   7  15        3.95        0.46     16.09 o 
   0   8  15       25.76        9.82     11.00 o 
   1   8  15       38.80       32.25     15.16 o 
   2   8  15      143.24      146.11     17.32 o 
   3   8  15       29.93       32.64     15.06 o 
   4   8  15       16.44       17.28     14.18 o 
   5   8  15       34.51       51.42     14.97 o 
   6   8  15       34.52        4.39     16.86 o 
   7   8  15        7.50        0.01     17.22 o 
   8   8  15        2.94       10.40     15.81 o 
   0   9  15      199.85      200.37     14.97 o 
   1   9  15       75.85       72.55     17.73 o 
   2   9  15       86.94       77.75     17.49 o 
   3   9  15      277.44      285.07     22.31 o 
   4   9  15      100.74      100.91     18.26 o 
   5   9  15        5.75        0.01     16.76 o 
   6   9  15        3.55        0.01     16.26 o 
   7   9  15       11.64        4.93     17.07 o 
   0  10  15      146.13      140.18     19.84 o 
   1  10  15       13.65        6.79     15.26 o 
   2  10  15       71.65       98.04     10.47 o 
   3  10  15      122.71      154.44     19.94 o 
   4  10  15        8.85        2.54     16.75 o 
   5  10  15        6.08       16.13     15.33 o 
   6  10  15        9.04       22.72     15.27 o 
   0  11  15        5.84        0.01     16.94 o 
   1  11  15       13.82        0.01     17.57 o 
   2  11  15        1.55        0.01     16.65 o 
   3  11  15       19.73        0.01     18.62 o 
   4  11  15       50.18       48.27     18.75 o 
   0  12  15        6.40        2.80     15.78 o 
   1  12  15       21.28       23.83     16.33 o 
   0   0  16      159.51      159.12      6.87 o 
   1   0  16      127.50      124.64      9.11 o 
   2   0  16     1645.75     1778.63     32.59 o 
   4   0  16      330.72      263.49     21.11 o 
   5   0  16       76.11       65.55     13.68 o 
   6   0  16      160.98      147.11     10.68 o 
   8   0  16        2.17       14.30     12.26 o 
   9   0  16        9.82       12.80     13.69 o 
  10   0  16        0.30        0.01     14.76 o 
   0   1  16      430.44      466.70      9.83 o 
   1   1  16     1712.21     1736.27     31.09 o 
   2   1  16      236.69      244.13     17.64 o 
   3   1  16      117.60      113.95      9.13 o 
   4   1  16        2.49        0.00     12.80 o 
   5   1  16        3.58        0.00     12.92 o 
   6   1  16       24.87       26.29      6.62 o 
   7   1  16       92.34       87.42     14.31 o 
   8   1  16        5.19        0.01     14.34 o 
   9   1  16       15.50       24.49     13.91 o 
  10   1  16        3.80        0.01     14.99 o 
   0   2  16      501.24      532.89     12.64 o 
   1   2  16      507.13      512.70     15.98 o 
   2   2  16      269.81      258.22     11.72 o 
   3   2  16      796.86      828.47     23.41 o 
   4   2  16      127.27      119.99     14.98 o 
   5   2  16      110.83       79.66     14.96 o 
   6   2  16      141.20      129.09     16.23 o 
   7   2  16        2.91        0.00     12.96 o 
   8   2  16       10.49        5.24     13.97 o 
   9   2  16       22.17       27.21     14.62 o 
  10   2  16        6.45        0.01     16.29 o 
   0   3  16      284.39      282.27      8.93 o 
   1   3  16      208.66      211.77     11.02 o 
   2   3  16      126.40      113.09     14.63 o 
   3   3  16       27.35       34.86     13.00 o 
   4   3  16      240.98      263.52     17.70 o 
   5   3  16      117.10      123.42      9.10 o 
   6   3  16       35.93       42.31     13.46 o 
   7   3  16       71.99       80.37     14.71 o 
   8   3  16       46.21       33.64     15.66 o 
   9   3  16        7.46       13.24     13.61 o 
  10   3  16       28.47       11.18     17.28 o 
   0   4  16      222.35      194.61      8.31 o 
   1   4  16      217.80      248.43     11.87 o 
   2   4  16      445.99      455.09     14.79 o 
   3   4  16       25.69        2.65     14.11 o 
   4   4  16      160.41      154.96     16.94 o 
   5   4  16       44.18       20.34     14.48 o 
   6   4  16       30.36       26.96     13.81 o 
   7   4  16       33.65       41.96     14.66 o 
   8   4  16      104.41      119.38     17.41 o 
   9   4  16        4.89       20.80     13.28 o 
  10   4  16       12.09        9.15     15.99 o 
   0   5  16      115.41      104.15      8.01 o 
   1   5  16      248.39      245.06     18.21 o 
   2   5  16       22.20       18.99      7.84 o 
   3   5  16       12.16       20.43     12.60 o 
   4   5  16       89.72       83.86     15.37 o 
   5   5  16        3.00        0.00     13.42 o 
   6   5  16        8.00       19.18     13.02 o 
   7   5  16       36.17       28.41     15.46 o 
   8   5  16        4.71        1.63     14.68 o 
   9   5  16       25.46       27.71      9.57 o 
   0   6  16       20.10        0.00     10.32 o 
   1   6  16        3.80        0.00     14.20 o 
   2   6  16       27.14       20.66      8.47 o 
   3   6  16       83.30       81.79     15.03 o 
   4   6  16       33.08        0.68     15.70 o 
   5   6  16       84.26       60.18     15.95 o 
   6   6  16       41.74       53.26     14.68 o 
   7   6  16        0.30        1.19     13.72 o 
   8   6  16        9.83       14.45     15.47 o 
   9   6  16       31.40        0.01     19.30 o 
   0   7  16        7.72        0.01     10.22 o 
   1   7  16       19.33        1.01     15.51 o 
   2   7  16       81.96       88.02     16.19 o 
   3   7  16       51.47       58.43     14.95 o 
   4   7  16       25.40       29.49      7.89 o 
   5   7  16       44.21       33.68     15.61 o 
   6   7  16        1.81       17.66     12.99 o 
   7   7  16       31.19       29.92     16.79 o 
   8   7  16       83.59       75.21     19.59 o 
   0   8  16       29.96       27.83      8.23 o 
   1   8  16       82.39      117.23     11.33 o 
   2   8  16       70.06       59.25     16.11 o 
   3   8  16       30.09       43.06     16.12 o 
   4   8  16      134.43      147.47     18.67 o 
   5   8  16       79.19       41.29     18.76 o 
   6   8  16        9.50        2.08     15.30 o 
   7   8  16        2.05       10.96     15.71 o 
   0   9  16        8.32        4.98     10.57 o 
   1   9  16       81.43       90.46     16.65 o 
   2   9  16       16.50       41.57      9.71 o 
   3   9  16        9.80        0.40     16.73 o 
   4   9  16      119.50      124.33     17.42 o 
   5   9  16       25.67        9.73     17.14 o 
   6   9  16       17.99       24.58     10.96 o 
   7   9  16       40.48       70.52     17.80 o 
   0  10  16        7.37        0.01     16.39 o 
   1  10  16        1.85        0.01     15.32 o 
   2  10  16        2.62       13.00     15.24 o 
   3  10  16       28.28       10.67     17.15 o 
   4  10  16        8.96        0.44     15.78 o 
   5  10  16       18.14        1.35     16.62 o 
   0  11  16        8.69        6.26     15.57 o 
   1  11  16        7.88        6.73     16.38 o 
   2  11  16        3.00       14.00     15.05 o 
   3  11  16        3.96        0.01     16.70 o 
   1   0  17      276.75      265.79     16.96 o 
   2   0  17       69.47       51.22     16.50 o 
   3   0  17     1434.33     1610.47     34.14 o 
   4   0  17      321.38      298.39     20.69 o 
   5   0  17      413.55      454.59     19.60 o 
   6   0  17       23.96       17.05     13.54 o 
   8   0  17        0.79        4.99     13.69 o 
   9   0  17       17.21        6.26     15.74 o 
  10   0  17        0.22        0.01     15.67 o 
   0   1  17       19.63        7.54      9.60 o 
   1   1  17       21.78        3.02     14.06 o 
   2   1  17       48.65       35.27     15.04 o 
   3   1  17      179.15      182.08     15.83 o 
   4   1  17      116.46      120.28     16.00 o 
   5   1  17      394.24      389.87     20.58 o 
   6   1  17       17.12        7.72     14.21 o 
   7   1  17       29.63       35.16     14.21 o 
   8   1  17        3.27        0.01     13.64 o 
   9   1  17        0.52        0.01     14.61 o 
  10   1  17        1.07        0.01     16.25 o 
   0   2  17       52.12       25.27     10.64 o 
   1   2  17      413.01      393.49     18.77 o 
   2   2  17       94.99      120.20     15.53 o 
   3   2  17      901.67      948.53     26.86 o 
   4   2  17      104.51      104.28     15.52 o 
   5   2  17       23.80       26.72     13.63 o 
   6   2  17       72.80       78.61     14.88 o 
   7   2  17       20.02       13.45     13.39 o 
   8   2  17       71.52       63.42     16.24 o 
   9   2  17        7.82       22.85     13.27 o 
  10   2  17       12.20        0.01     17.05 o 
   0   3  17      431.92      431.72     12.68 o 
   1   3  17      942.74      942.36     21.46 o 
   2   3  17      204.86      176.80     17.15 o 
   3   3  17      128.92      153.42     15.51 o 
   4   3  17       81.65       49.43     15.73 o 
   5   3  17       66.67       92.01     13.19 o 
   6   3  17       10.38        0.00     14.15 o 
   7   3  17        8.96        0.01     14.58 o 
   8   3  17       19.68        0.01     16.07 o 
   9   3  17        4.48       16.80     12.99 o 
  10   3  17        5.95        0.01     16.35 o 
   0   4  17       27.01       25.00      6.96 o 
   1   4  17      429.22      395.18     22.72 o 
   2   4  17       54.04       37.76     15.39 o 
   3   4  17       92.18      107.09     14.69 o 
   4   4  17      155.90      127.16     18.38 o 
   5   4  17       37.02       36.10     13.65 o 
   6   4  17       38.65       45.91     13.65 o 
   7   4  17        2.96        0.01     14.06 o 
   8   4  17       13.14       23.08      8.91 o 
   9   4  17        6.08        0.01     16.38 o 
   0   5  17      166.21      154.55      8.27 o 
   1   5  17      268.63      284.04     13.49 o 
   2   5  17      424.06      438.23     15.16 o 
   3   5  17       12.29        0.00     14.33 o 
   4   5  17        9.75       18.04     13.02 o 
   5   5  17       17.69       36.88     12.81 o 
   6   5  17       32.37       46.80      8.37 o 
   7   5  17        5.36        0.01     15.28 o 
   8   5  17       50.82       48.86     17.08 o 
   9   5  17       29.08       32.77     18.89 o 
   0   6  17        2.15        4.17      9.65 o 
   1   6  17      237.52      224.11     19.68 o 
   2   6  17       19.63       21.89     15.23 o 
   3   6  17       30.81       34.83     14.80 o 
   4   6  17       84.03       91.22     14.60 o 
   5   6  17       13.77        0.00     14.84 o 
   6   6  17        6.01        0.01     15.74 o 
   7   6  17       10.84        0.01     15.79 o 
   8   6  17        5.36        0.01     16.19 o 
   0   7  17        7.29        0.01     10.67 o 
   1   7  17       57.55       55.90     17.15 o 
   2   7  17       44.44       30.75     16.94 o 
   3   7  17      181.83      185.66     20.11 o 
   4   7  17       24.89       41.02      8.26 o 
   5   7  17        3.12        6.26     13.65 o 
   6   7  17       34.76       18.02     17.30 o 
   7   7  17       24.61       28.54     16.10 o 
   8   7  17        6.58        7.85     17.07 o 
   0   8  17       79.54       74.72      8.69 o 
   1   8  17      154.42      142.69     19.35 o 
   2   8  17       33.00       40.76     15.83 o 
   3   8  17       92.78      108.81     17.98 o 
   4   8  17       23.73       12.44     16.15 o 
   5   8  17       21.65        0.01     16.95 o 
   6   8  17        0.61        0.01     15.81 o 
   7   8  17        3.45        0.01     16.49 o 
   0   9  17        0.12        3.04     10.30 o 
   1   9  17       20.15        0.01     16.28 o 
   2   9  17       41.80       48.89     16.40 o 
   3   9  17       55.71       65.55     17.20 o 
   4   9  17        0.49        0.01     16.07 o 
   5   9  17       18.60       14.51     16.00 o 
   6   9  17       13.60       13.28     16.25 o 
   0  10  17        0.24        0.01     15.67 o 
   1  10  17       17.67       16.02     15.23 o 
   2  10  17        7.01       13.53     15.87 o 
   3  10  17       12.11        7.54     16.93 o 
   4  10  17       14.63       18.25     17.37 o 
   0  11  17        1.82        0.01     16.00 o 
   1  11  17        6.35        0.01     17.05 o 
   0   0  18      326.67      377.18     11.90 o 
   1   0  18        7.90        8.49     13.42 o 
   2   0  18       10.64       12.82     13.21 o 
   3   0  18        2.33        0.00     17.15 o 
   4   0  18       16.84        0.00     14.25 o 
   5   0  18       33.39        3.35     14.36 o 
   6   0  18      159.80      192.69     16.65 o 
   8   0  18        2.37        0.01     14.06 o 
   9   0  18        9.28        5.66     15.89 o 
   0   1  18       16.39        0.00     10.08 o 
   1   1  18      109.81      140.57      9.86 o 
   2   1  18       17.78        0.90     13.84 o 
   3   1  18       40.94       48.41     13.22 o 
   4   1  18      220.73      190.68     18.62 o 
   5   1  18      115.00       77.03     18.30 o 
   6   1  18       13.08        3.54     14.44 o 
   7   1  18       48.91       57.94      8.64 o 
   8   1  18       15.68       15.34     14.21 o 
   9   1  18       14.99       23.14     15.46 o 
   0   2  18        2.29        2.61      8.57 o 
   1   2  18        1.91        9.28     12.71 o 
   2   2  18      118.05      107.77     15.71 o 
   3   2  18        9.96       13.47     14.29 o 
   4   2  18       24.40        8.80     15.24 o 
   5   2  18       26.68        3.41     15.19 o 
   6   2  18       25.56       22.60     14.04 o 
   7   2  18        5.32        0.01     14.99 o 
   8   2  18       15.89        0.01     15.65 o 
   9   2  18        6.03       19.85     14.80 o 
   0   3  18       12.32        0.00     10.12 o 
   1   3  18       72.06       47.40     16.09 o 
   2   3  18       44.07       47.19     14.73 o 
   3   3  18      345.27      394.06     18.87 o 
   4   3  18        6.57        3.34     13.10 o 
   5   3  18       29.45       25.18      7.67 o 
   6   3  18        0.32        0.01     13.69 o 
   7   3  18        9.82       19.86     12.57 o 
   8   3  18       34.69       47.14     14.59 o 
   9   3  18        5.54        0.01     17.82 o 
   0   4  18       33.96       21.56      8.94 o 
   1   4  18      201.80      222.86     13.84 o 
   2   4  18        2.25        4.53     13.67 o 
   3   4  18      164.25      160.46     16.18 o 
   4   4  18       67.67       74.14     14.53 o 
   5   4  18       44.49       17.60     15.57 o 
   6   4  18       37.30       47.87     13.88 o 
   7   4  18        8.48        0.01     14.13 o 
   8   4  18        6.27        3.01     14.91 o 
   9   4  18        1.83        5.97     15.60 o 
   0   5  18        1.67        0.01      8.47 o 
   1   5  18      143.34      140.65     18.12 o 
   2   5  18      188.03      212.82     18.80 o 
   3   5  18       10.22        6.58     14.28 o 
   4   5  18        8.40       32.85      8.48 o 
   5   5  18       14.02        0.00     16.63 o 
   6   5  18        7.64       25.00     13.04 o 
   7   5  18       11.57        0.01     15.36 o 
   8   5  18       19.41       26.14      9.64 o 
   0   6  18       33.73       33.09     11.63 o 
   1   6  18      373.73      382.70     22.83 o 
   2   6  18      161.31      150.82     19.50 o 
   3   6  18       89.47       94.26     11.00 o 
   4   6  18        2.41       14.29     14.16 o 
   5   6  18        2.21        0.01     15.22 o 
   6   6  18        6.35       20.38     13.88 o 
   7   6  18        1.60       13.78     13.77 o 
   8   6  18        2.65       21.16     15.02 o 
   0   7  18        0.01        0.01     10.00 o 
   1   7  18      114.17       93.15     17.94 o 
   2   7  18      169.56      168.16     19.86 o 
   3   7  18      182.51      185.05     19.85 o 
   4   7  18        5.59       17.00      8.67 o 
   5   7  18       15.91       20.47     13.76 o 
   6   7  18        9.87        1.28     15.90 o 
   7   7  18       11.26       21.16      9.52 o 
   0   8  18       17.34       32.37      7.39 o 
   1   8  18       55.60       55.82     16.04 o 
   2   8  18        5.33        0.01     15.84 o 
   3   8  18       86.41       88.70     17.73 o 
   4   8  18       34.48        8.39     18.90 o 
   5   8  18       13.21       20.73     16.15 o 
   6   8  18        0.70        9.45     14.73 o 
   0   9  18       18.35       14.67     11.53 o 
   1   9  18      101.42      135.58     16.63 o 
   2   9  18       64.08       55.34     19.13 o 
   3   9  18       90.87       76.64     19.83 o 
   4   9  18        2.31       14.25     16.01 o 
   5   9  18       19.20       24.25     16.39 o 
   0  10  18        3.23        1.35     16.36 o 
   1  10  18       13.51       28.88     14.86 o 
   2  10  18        2.70        1.82     17.09 o 
   3  10  18       32.21       52.16     16.14 o 
   1   0  19       90.68       82.76     16.90 o 
   2   0  19       68.35       54.47     16.06 o 
   3   0  19      190.59      181.53     18.49 o 
   4   0  19       20.03        0.34     13.48 o 
   5   0  19       44.74       44.32     15.56 o 
   6   0  19        0.04        0.00     15.67 o 
   8   0  19        1.97        0.01     16.34 o 
   9   0  19        0.13        0.01     17.04 o 
   0   1  19       40.95       29.65     10.55 o 
   1   1  19       28.70       27.41     13.79 o 
   2   1  19      114.89       90.91     16.02 o 
   3   1  19       23.19       15.11     14.79 o 
   4   1  19      261.29      242.68     19.24 o 
   5   1  19        1.11        0.00     13.88 o 
   6   1  19        9.22       11.96     14.19 o 
   7   1  19        2.60        5.15     14.31 o 
   8   1  19       18.63       43.97      9.68 o 
   9   1  19       11.45       25.51     14.95 o 
   0   2  19        3.11        0.01      9.60 o 
   1   2  19       29.86       24.00     14.07 o 
   2   2  19      149.26      125.04     17.14 o 
   3   2  19       62.10       34.66     15.96 o 
   4   2  19       52.93       26.28     15.90 o 
   5   2  19       24.11       20.54     14.89 o 
   6   2  19       96.00      106.64     17.38 o 
   7   2  19       21.18        0.01     16.79 o 
   8   2  19       26.15       10.72     17.22 o 
   9   2  19       15.72       41.42     10.36 o 
   0   3  19        1.16       16.76      9.87 o 
   1   3  19      184.80      186.77     17.98 o 
   2   3  19       22.02       11.64     14.60 o 
   3   3  19       15.80       31.05     14.11 o 
   4   3  19       44.00       32.54     15.50 o 
   5   3  19       29.89       36.06     15.52 o 
   6   3  19        8.59       10.03     14.92 o 
   7   3  19        5.69       12.26     14.50 o 
   8   3  19        7.21        0.01     15.53 o 
   0   4  19      606.97      614.11     15.07 o 
   1   4  19       20.48       21.73     15.46 o 
   2   4  19       14.11        4.81     15.00 o 
   3   4  19        2.48        0.00     14.49 o 
   4   4  19       12.81        4.01     13.59 o 
   5   4  19       18.74        2.65     15.13 o 
   6   4  19       26.33        0.01     16.62 o 
   7   4  19        9.15        5.03     15.47 o 
   8   4  19       20.69       36.30     16.04 o 
   0   5  19        8.52       10.98      7.15 o 
   1   5  19      163.44      166.08     18.67 o 
   2   5  19       59.94       59.80     16.00 o 
   3   5  19        3.47        0.00     15.07 o 
   4   5  19       33.26       14.01     16.36 o 
   5   5  19        9.37       16.96      9.46 o 
   6   5  19       35.48       17.21     16.40 o 
   7   5  19       26.88       40.69     15.57 o 
   8   5  19        0.86        0.01     16.73 o 
   0   6  19       65.94       76.56      8.69 o 
   1   6  19       10.51       14.87     15.14 o 
   2   6  19       11.73        3.38     14.58 o 
   3   6  19       13.64        6.51     16.05 o 
   4   6  19       41.93       25.71     16.81 o 
   5   6  19        3.38        1.23     14.87 o 
   6   6  19       20.25       24.74     15.66 o 
   7   6  19       22.17       43.19     11.30 o 
   0   7  19        5.88       14.95      9.66 o 
   1   7  19        0.42        0.01     14.37 o 
   2   7  19        3.35       11.86     13.53 o 
   3   7  19       71.91       59.67     18.60 o 
   4   7  19        8.41       18.29     14.84 o 
   5   7  19       18.79       24.42     16.07 o 
   6   7  19        3.32        6.73      8.36 o 
   0   8  19       26.65       30.30     11.13 o 
   1   8  19        1.79       14.95     14.42 o 
   2   8  19        7.87        0.01     16.25 o 
   3   8  19       16.58       25.13     15.12 o 
   4   8  19       24.12       20.61     16.91 o 
   5   8  19       10.84        0.01     16.56 o 
   0   9  19       11.20        9.44     11.81 o 
   1   9  19        2.85        0.01     17.37 o 
   2   9  19        4.47       10.23     15.56 o 
   3   9  19       10.88       26.21     15.84 o 
   4   9  19       11.79        0.01     18.12 o 
   0  10  19        1.17        0.01     16.89 o 
   0   0  20       84.45       80.83      8.41 o 
   1   0  20       94.99       83.04     17.23 o 
   2   0  20      111.41       55.73     16.90 o 
   3   0  20        6.53        0.00     14.60 o 
   4   0  20       14.23       34.46     14.07 o 
   5   0  20       27.90       30.01     15.33 o 
   6   0  20       23.04        9.42     16.20 o 
   8   0  20       71.01       74.12     20.59 o 
   0   1  20        1.90        0.01      9.85 o 
   1   1  20       54.54       47.10     15.92 o 
   2   1  20       83.61       63.82     16.21 o 
   3   1  20        6.01        0.00     14.82 o 
   4   1  20       30.39       37.13     15.09 o 
   5   1  20        1.94        0.00     15.14 o 
   6   1  20       49.17       34.67     16.43 o 
   7   1  20        4.65        0.01     15.44 o 
   8   1  20        5.35        0.01     16.62 o 
   0   2  20        0.05        0.01     10.31 o 
   1   2  20       96.89       89.04     10.62 o 
   2   2  20       83.60       58.10     17.53 o 
   3   2  20       20.27        7.08     15.48 o 
   4   2  20       20.48       16.13     15.61 o 
   5   2  20       16.02       16.76     15.53 o 
   6   2  20        1.14        3.58     14.02 o 
   7   2  20        5.71        0.01     16.19 o 
   8   2  20       14.99        0.01     17.25 o 
   0   3  20      262.27      263.78     15.35 o 
   1   3  20       39.77       26.20     16.29 o 
   2   3  20      165.60      136.22     18.27 o 
   3   3  20        3.41       14.12     13.35 o 
   4   3  20       91.99       96.58     16.22 o 
   5   3  20        5.88       21.49      8.27 o 
   6   3  20       37.50       29.63     15.31 o 
   7   3  20        6.16        9.43     14.61 o 
   8   3  20        2.88       19.16     15.28 o 
   0   4  20        5.32        0.01      9.91 o 
   1   4  20      224.56      254.67     20.20 o 
   2   4  20       99.12      103.58     18.03 o 
   3   4  20       14.86       26.09     14.34 o 
   4   4  20       10.31        0.00     15.84 o 
   5   4  20        4.72        5.98     14.73 o 
   6   4  20       11.42       16.65     13.93 o 
   7   4  20        4.25        0.01     17.58 o 
   0   5  20       37.40       34.54      8.14 o 
   1   5  20        0.96        0.00     16.10 o 
   2   5  20       32.85       34.09     15.93 o 
   3   5  20        3.87        0.00     16.11 o 
   4   5  20       33.76       42.70     15.54 o 
   5   5  20        7.55       12.38     13.93 o 
   6   5  20       18.37       28.80     15.66 o 
   7   5  20        0.13        0.01     16.21 o 
   0   6  20       13.25        6.55     11.15 o 
   1   6  20       49.98       28.64     17.77 o 
   2   6  20       26.25       29.58      8.85 o 
   3   6  20        7.61        0.81     15.16 o 
   4   6  20       11.82       19.13     15.03 o 
   5   6  20        1.81        0.01     16.46 o 
   6   6  20        8.08       11.16     17.09 o 
   0   7  20        1.16        0.01     11.23 o 
   1   7  20        4.65       23.93     14.10 o 
   2   7  20        0.16        0.01     13.98 o 
   3   7  20       17.92       22.86     16.20 o 
   4   7  20       20.90       25.28     15.27 o 
   5   7  20        4.76       12.11     15.13 o 
   0   8  20        3.77        0.01     11.25 o 
   1   8  20        6.75        0.01     17.31 o 
   2   8  20       22.17       40.37     15.59 o 
   3   8  20        2.21        0.01     15.52 o 
   4   8  20        3.48        0.01     17.15 o 
   0   9  20        5.54        0.01     11.52 o 
   1   9  20        8.21       18.47     15.66 o 
   2   9  20        3.43        0.01     17.84 o 
   1   0  21       21.35       28.91     13.92 o 
   2   0  21       27.56       26.77     15.15 o 
   3   0  21        3.63        0.00     15.65 o 
   4   0  21        0.15        0.00     15.35 o 
   5   0  21       43.33       44.69      9.40 o 
   6   0  21       14.89        0.01     18.06 o 
   8   0  21       17.16        0.01     20.83 o 
   0   1  21       19.01       15.92     10.79 o 
   1   1  21        2.69        1.71      7.93 o 
   2   1  21        0.73       13.08     14.09 o 
   3   1  21        2.10        0.37     13.65 o 
   4   1  21       31.42       45.84     13.72 o 
   5   1  21        4.66        0.01     15.47 o 
   6   1  21       20.72       31.55     15.34 o 
   7   1  21        2.31        0.01     16.80 o 
   8   1  21        2.42        0.01     20.24 o 
   0   2  21      161.08      171.53     10.65 o 
   1   2  21        4.05        9.81     13.63 o 
   2   2  21       18.42        0.00     15.67 o 
   3   2  21       13.49        0.00     16.16 o 
   4   2  21       40.74       42.69     16.00 o 
   5   2  21       23.88       32.98     14.90 o 
   6   2  21       18.06       10.49     15.21 o 
   7   2  21        3.88        8.84     15.24 o 
   0   3  21        0.55        0.01     10.86 o 
   1   3  21       23.87       12.62     15.90 o 
   2   3  21        3.50        0.00     14.94 o 
   3   3  21        1.23        0.77     14.42 o 
   4   3  21        2.24       23.35     13.71 o 
   5   3  21       14.30       25.00     14.55 o 
   6   3  21        7.25        1.71     16.56 o 
   7   3  21       13.50       14.84     16.53 o 
   0   4  21        1.86        0.01      9.83 o 
   1   4  21       90.40       76.10     19.94 o 
   2   4  21        3.23        0.00     15.67 o 
   3   4  21       59.08       51.65     17.05 o 
   4   4  21        8.99        6.50     15.67 o 
   5   4  21        1.65        0.01     17.01 o 
   6   4  21        1.43       25.35     14.75 o 
   7   4  21        6.98       27.60     16.13 o 
   0   5  21       80.09       65.46     11.53 o 
   1   5  21        9.35       22.60     15.94 o 
   2   5  21       35.46       27.63     17.58 o 
   3   5  21       10.26       11.83     15.48 o 
   4   5  21        3.43        8.41     16.23 o 
   5   5  21        0.99        0.01     15.71 o 
   6   5  21        7.90        1.35     17.99 o 
   0   6  21        2.25        0.01     11.40 o 
   1   6  21       38.16       17.38     19.02 o 
   2   6  21       35.35       30.46     16.71 o 
   3   6  21       18.93        5.94     17.48 o 
   4   6  21       25.07       48.08     15.82 o 
   5   6  21       22.19        6.30     17.85 o 
   0   7  21       25.54       26.12      8.47 o 
   1   7  21       15.25       14.32     16.66 o 
   2   7  21        0.89       13.55     13.12 o 
   3   7  21        3.24       11.56     16.13 o 
   4   7  21        1.74        0.01     16.21 o 
   0   8  21        7.79        8.74     11.51 o 
   1   8  21        4.28        3.20     15.67 o 
   2   8  21        9.63       26.68     15.52 o 
   3   8  21        9.14       28.96     15.15 o 
   0   0  22       20.38        0.01     11.89 o 
   1   0  22        2.93        0.00     16.70 o 
   2   0  22       55.04       50.37     17.03 o 
   3   0  22       81.86       81.65     19.93 o 
   4   0  22        0.02        0.01     15.27 o 
   5   0  22        1.29        0.01     16.13 o 
   6   0  22       61.59       54.90     17.57 o 
   7   0  22       19.31        0.01     20.05 o 
   0   1  22        1.20       19.10     10.23 o 
   1   1  22       14.26        0.00     17.17 o 
   2   1  22        9.00        9.65     15.37 o 
   3   1  22       58.28       44.14     16.82 o 
   4   1  22        1.98       11.20      8.72 o 
   5   1  22       11.98        0.01     15.94 o 
   6   1  22       19.06        6.56     17.84 o 
   7   1  22       68.63       92.32     20.70 o 
   0   2  22       53.15       38.59     12.12 o 
   1   2  22       13.43        0.00     16.21 o 
   2   2  22        2.15        0.01     15.18 o 
   3   2  22       13.88        0.00     17.19 o 
   4   2  22        2.50        0.01     17.07 o 
   5   2  22       24.78       24.19     16.91 o 
   6   2  22       17.17       17.22     17.15 o 
   7   2  22       13.98        4.18     19.06 o 
   0   3  22        0.02        0.01     10.95 o 
   1   3  22        0.61        0.01     16.01 o 
   2   3  22        3.73       27.47     14.68 o 
   3   3  22       15.34       17.06     15.64 o 
   4   3  22       18.16        0.01     17.00 o 
   5   3  22        9.05        0.01     17.25 o 
   6   3  22        2.87        4.04     16.73 o 
   0   4  22       64.46       71.06      8.19 o 
   1   4  22        9.91        0.01     16.75 o 
   2   4  22        8.42       12.26     15.02 o 
   3   4  22       36.99       18.33     17.30 o 
   4   4  22        9.74       24.01     15.38 o 
   5   4  22       20.73       23.61     11.01 o 
   6   4  22       39.12       60.13     19.04 o 
   0   5  22        0.36        0.01      9.97 o 
   1   5  22       49.30       64.12     17.34 o 
   2   5  22        5.05        0.01     16.32 o 
   3   5  22       41.34        7.32     18.80 o 
   4   5  22       29.26       33.20     16.88 o 
   5   5  22       33.52       26.88     19.00 o 
   0   6  22        1.57       16.19      7.64 o 
   1   6  22       61.40       74.18     18.31 o 
   2   6  22        5.95        0.01     17.75 o 
   3   6  22        2.01        0.01     18.30 o 
   4   6  22       11.68       22.96     15.84 o 
   0   7  22        9.42       20.74     11.68 o 
   1   7  22        9.86        5.02     17.02 o 
   2   7  22       10.17       10.57     16.45 o 
   3   7  22        2.49        0.01     16.53 o 
   1   0  23       32.30       34.71     15.92 o 
   2   0  23       18.28       12.65     17.32 o 
   3   0  23        6.76        0.01     16.53 o 
   4   0  23       12.54        0.01     17.70 o 
   5   0  23       12.92        0.01     19.28 o 
   6   0  23        0.03        1.37     17.05 o 
   0   1  23       46.36       44.05      8.41 o 
   1   1  23        1.69        0.01     16.33 o 
   2   1  23       24.29        0.01     16.62 o 
   3   1  23       28.57        0.00     18.26 o 
   4   1  23        0.79        0.01     16.32 o 
   5   1  23       10.44       22.63     14.92 o 
   6   1  23       38.30       44.17     18.55 o 
   0   2  23        0.62        0.01     11.68 o 
   1   2  23        1.91       27.45     14.24 o 
   2   2  23       23.64        0.01     17.69 o 
   3   2  23        4.22        0.01     16.45 o 
   4   2  23        2.85        0.01     15.45 o 
   5   2  23       37.17       15.22     19.17 o 
   6   2  23       17.33        0.01     18.42 o 
   0   3  23       44.53       44.94      9.20 o 
   1   3  23       35.60       28.81     17.46 o 
   2   3  23        1.05        0.01     18.02 o 
   3   3  23        8.48        0.01     18.24 o 
   4   3  23        5.72       16.34     16.08 o 
   5   3  23       17.17       30.27     10.63 o 
   0   4  23        5.30        0.01     10.18 o 
   1   4  23       31.82       36.43     17.70 o 
   2   4  23        6.53        8.21     15.82 o 
   3   4  23        6.29        8.36     16.45 o 
   4   4  23        5.92        0.01     16.50 o 
   5   4  23       40.22       33.48     19.63 o 
   0   5  23        0.75        2.50      9.68 o 
   1   5  23       16.97        3.54     18.02 o 
   2   5  23        2.41        0.01     17.72 o 
   3   5  23       15.94       15.87     17.77 o 
   4   5  23       18.46       19.09     17.37 o 
   0   6  23       65.12       80.63     10.15 o 
   1   6  23        3.43        0.01     18.68 o 
   2   6  23       33.95       43.03     17.21 o 
   0   0  24       45.15       40.82      9.32 o 
   1   0  24        0.10        0.01     17.37 o 
   2   0  24        0.03        0.01     16.86 o 
   3   0  24        1.08        0.01     17.13 o 
   4   0  24        1.83        8.56     15.13 o 
   5   0  24        0.00        0.01     17.41 o 
   0   1  24        8.20        0.01     13.61 o 
   1   1  24        0.10        0.01     18.16 o 
   2   1  24        2.34        0.43     15.42 o 
   3   1  24        6.34        0.01     18.24 o 
   4   1  24        2.98        0.01     16.75 o 
   5   1  24        6.56        7.02     16.30 o 
   0   2  24       32.72        5.27     13.55 o 
   1   2  24        9.87       28.67     14.70 o 
   2   2  24       42.23       57.63     10.23 o 
   3   2  24       16.61        5.80     18.36 o 
   4   2  24       14.81       21.07     18.19 o 
   0   3  24        0.07       13.61     11.38 o 
   1   3  24        6.59        0.01     18.66 o 
   2   3  24        1.88        0.01     18.80 o 
   3   3  24        5.42       22.24     16.23 o 
   4   3  24        4.57        0.46     16.14 o 
   0   4  24        1.16       11.56      9.44 o 
   1   4  24        4.00       18.57     15.96 o 
   2   4  24       17.16       21.00     17.24 o 
   3   4  24       12.38       14.38     16.67 o 
   0   5  24        1.80        0.01     10.10 o 
   1   5  24        1.23        0.01     16.76 o 
   1   0  25        0.11        0.91     17.58 o 
   2   0  25        1.60        7.33     16.93 o 
   3   0  25       13.04        0.01     18.62 o 
   0   1  25       51.26       22.14     15.22 o 
   1   1  25       15.65        0.01     18.57 o 
   2   1  25       21.77        0.01     20.61 o 
   3   1  25        1.35        0.47     17.54 o 
   0   2  25        4.37        5.76     14.13 o 
   1   2  25       28.24       18.85     20.82 o 
   2   2  25        4.78        1.86     17.98 o 
   0   3  25        1.30       21.89      8.98 o 
   1   3  25        9.83       21.03     18.01 o 
                                                 
